# Supplementary material for: Population Genetic Analysis of Plasmodium falciparum Parasites Using a Customized Illumina GoldenGate Genotyping Assay
Source: PLoS One. 2011 Jun 6;6(6):e20251. doi: 10.1371/journal.pone.0020251 (PMC3108946; doi:10.1371/journal.pone.0020251)
Supplement: Table S2 — Golden Gate custom assay information. (XLSX) [file pone.0020251.s004.xlsx]

## Sheet: Sheet1
Golden Gate Name	Chromosome	Region type	Gene	Position (bp)	Passed Inclusion Criteria using 3D7	Variable between 3D7 v HB3	Variable between 3D7 v IT	Results on >80% of clinical samples	Minor allele frequency on 143 samples	Informative SNPs to separate samples by continent	informative SNPs to separatesamples from Thailand and Cambodia	informative SNPs to separate saples from East and West Africa	Informative SNPs to separate sampes from Mali and Burkina Faso	Genomic Sequence	Allele-specific oligo A	Allele-specific oligo B	Locus specific oligo
MAL1_1248	MAL1	intronic	PFA0570w	448309	Y	N	N	Y	0					CATTTGTGCATACGTCAAAGAGGGGTCTAAAATTWTGTTTAAAAAGATAAATGTTGTAKT[A/T]TTCCTTAATGGCTGAAGGCGATTTCATATATTTATAGTTCCTACAAAAAGAGGGAGAATA	ACTTCGTCAGTAACGGACAATCGCCTTCAGCCATTAAGGAAT	GAGTCGAGGTCATATCGTAATCGCCTTCAGCCATTAAGGAAA	TACAACATTTATCTTTTTAAACACGATTATCCATAAGGTCGCCGAATGTCTGCCTATAGTGAGTC
MAL1_1394	MAL1	exonic	PFA0625w	497763	Y	Y	Y	Y						GTTATATAAACACTTCTTATCTTTTTCATTCACAAATTCGTTTATACATATAAATAAAAA[A/C]TCTTCCTTGGTCATTTTCCATTCTTCTTTTCTAATATCTTCTATTATTAATAAATGTATC	ACTTCGTCAGTAACGGACAAGAATGGAAAATGACCAAGGAAGAT	GAGTCGAGGTCATATCGTAAGAATGGAAAATGACCAAGGAAGAG	TTTTATTTATATGTATAAACGAATTTGAGTACCAAGTCTTACGTCAGCGGGTCTGCCTATAGTGAGTC
MAL1_155	MAL1	intronic	PFA0165c	143468	Y	N	N	Y	0.0621469					AATAAACATTGGGTATAGCAGGAAATATATAGCAAAAAAATTAACAAAATATCTAAGGGG[A/G]AAAAGAAATAAAACTTTTAAATAAAAAGTTTTTTTTAATGATATATTTTTATAAATAAAT	ACTTCGTCAGTAACGGACGCAAAAAAATTAACAAAATATCTAAGGGGA	GAGTCGAGGTCATATCGTGCAAAAAAATTAACAAAATATCTAAGGGGG	AAAGAAATAAAACTTTTAAATAAAAAGCATCGCTAATAGAGTGAATCCCACGTCTGCCTATAGTGAGTC
MAL1_1805	MAL1	exonic	PFA0665w	531995	Y	N	Y	N					Y	YTRCAATWTCAAATTTTTTTTTTGGACAATTTGATGTTTTGTCAATTCCAGTAATCATAT[A/T]ACAAACACTATGAATATATGGATTTTTAWTACAWTYCAATYTAGTRTTATACYTTTCTTC	ACTTCGTCAGTAACGGACGTGATGTTTTGTCAATTCCAGTAATCATATA	GAGTCGAGGTCATATCGTGTGATGTTTTGTCAATTCCAGTAATCATATT	CAAACACTATGAATATATGGATTTTAACGTGGATGTCTGCCCCTATCGTCTGCCTATAGTGAGTC
MAL1_2078	MAL1	exonic	PFA0695c	556192	Y	Y	Y	Y	0.586592					TTATTATCTTTATTCCATTCTTCTTTTAATTTATCTAATTTTTTGCACTTTATTTTTTTT[C/G]CACTTTATTTTTTTTSCACTTTTCGCACATATATGTCTATGTCTATCTAGCCATTTATGG	ACTTCGTCAGTAACGGACTCTAATTTTTTGCACTTTATTTTTTTTC	GAGTCGAGGTCATATCGTTCTAATTTTTTGCACTTTATTTTTTTTG	CACTTTTCGCACATATATGTCTATGATCTCAGCATCGCCTAGCAACGTCTGCCTATAGTGAGTC
MAL1_215	MAL1	exonic	PFA0175w	156173	Y	N	Y	Y	0.0782123					CCAGACATATATACCGRTAAAAAATGTAAATATAAAATCACCACAATATGACCACCAAAA[A/G]GATACGAACCAAAATATATTATCACCTCTTCATAATGRYTTGTCTTTTATTTTTAAACAT	ACTTCGTCAGTAACGGACTCACCACAATATGACCACCAAAAA	GAGTCGAGGTCATATCGTTCACCACAATATGACCACCAAAAG	ATACGAACCAAAATATATTATCACCACTGCTACTTGTGACGATGCGCGTCTGCCTATAGTGAGTC
MAL1_22	MAL1	exonic	PFA0110w	100841	Y	N	Y	Y	0.335196					ACAAACTTCAGAAGCAGCTCCAACAATTGAAATCCCCGATACATTATATTACGATATATT[A/G]GGTGTTGGTGTTAATGCTGATATGAACGAAATTACTGAACGTTATTTTAAGTTAGCTGAA	ACTTCGTCAGTAACGGACTTCATATCAGCATTAACACCAACACCT	GAGTCGAGGTCATATCGTTTCATATCAGCATTAACACCAACACCC	TATCGTAATATAATGTATCGGGGTACGTTTCCAGTGCCATCAGCGGTCTGCCTATAGTGAGTC
MAL1_243	MAL1	exonic	PFA0180w	161748	Y	N	N	Y	0.814815					TAATAATAATAAATATAATAGTATATRTAATTATTATGATAATCAAAATGTCAAAACAAA[A/C]AAAAAAAAYCTACCACCTTATAATAACATAAAAAATCAACATGATCATGTAGTAAGTACA	ACTTCGTCAGTAACGGACTTATGATAATCAAAATGTCAAAACAAAA	GAGTCGAGGTCATATCGTTTATGATAATCAAAATGTCAAAACAAAC	CCACCTTATAATAACATAAAAAATCACCGGTGATCTTGAGCGATATACTTGTCTGCCTATAGTGAGTC
MAL1_564	MAL1	intergenic		248536	Y	N	N	Y	0					ATATATGTATTAATTCTTTTTGAATTATTATTTTTTTTTGAACTCAGATATTTTTCTTCA[A/C]ACAGAAAAAAGAAATAAAATTGATGAATAATAAAATTGAGATGTAAATAATTGGGAGATA	ACTTCGTCAGTAACGGACTTCATCAATTTTATTTCTTTTTTCTGTT	GAGTCGAGGTCATATCGTTTCATCAATTTTATTTCTTTTTTCTGTG	GAAGAAAAATATCTGAGTTCAAAAACTAGTAATTCGACAGTGGCGGTGGTCTGCCTATAGTGAGTC
MAL1_607	MAL1	exonic	PFA0310c	269371	Y	Y	N	Y	0.977654					TTKGGTTTGTATATAAAGAATGGAAGAGGTTATTAAGAATGCTCATACATACGATGTTGA[A/G]GATGTACTAAAATTTTTGGATGTAAACAAAGATAATGGTTTAAAGAATGAGGAATTGGAT	ACTTCGTCAGTAACGGACAGAATGCTCATACATACGATGTTGAA	GAGTCGAGGTCATATCGTAGAATGCTCATACATACGATGTTGAG	ATGTACTAAAATTTTTGGATGTAAACCGATGTATTACGCCGAGAAGCGTCTGCCTATAGTGAGTC
MAL1_870	MAL1	exonic	Gene	356926	N			N						GGTGAACATTTGTATGATRTTGATGGGGAAAATAAAAAAAATGGTGAACATTTGTATGAT[A/G]TTGATGGGGAAAATAAAAAAAATGGTGAACATTTGTATGATATTGATGGGGAAAATAAAA	ACTTCGTCAGTAACGGACCCATTTTTTTTATTTTCCCCATCAAT	GAGTCGAGGTCATATCGTCCATTTTTTTTATTTTCCCCATCAAC	TCATACAAATGTTCACCATTTTTTATCGTTTGGAGGCGGTCAACCGTCTGCCTATAGTGAGTC
MAL1_913	MAL1	exonic	PFA0460c	375657	Y	Y	N	Y	0.351955				Y	TATCAATGCATTCTTCCATTTGATATAAGACTGGTTCACTTATAACAGATTTTTTGGATG[A/G]TGGTAAGGTTGCATCTTTAATATGTAGAAACACATTTTCTAATGTTTGATTAATAATATT	ACTTCGTCAGTAACGGACGTGGTTCACTTATAACAGATTTTTTGGATGA	GAGTCGAGGTCATATCGTGTGGTTCACTTATAACAGATTTTTTGGATGG	GGTAAGGTTGCATCTTTAATATGTGGTCCGTTAAAGCAGCCATACCGTCTGCCTATAGTGAGTC
MAL10_1026	MAL10	exonic	PF10_0115	455426	Y	Y	N	Y	0.296089					TATATAGATTTATTACATACACCTTGACAAGATGGGAAGGAAAGCTACCACTTCATCCAT[A/G]TTAGAAGAAAAACCTGTAAACAAAAATAGCGGAGTTGTAAATAATATGAAGGATGCCCTT	ACTTCGTCAGTAACGGACGGAAGGAAAGCTACCACTTCATCCATA	GAGTCGAGGTCATATCGTGGAAGGAAAGCTACCACTTCATCCATG	TAGAAGAAAAACCTGTAAACAAAAGTCACCTCCTGAGCGAAGTACAGTCTGCCTATAGTGAGTC
MAL10_1263	MAL10	exonic	PF10_0146	605294	Y	N	Y	Y	0.502793					AATGAAAAGGAAATAACTAAAGAGAAGAAAAAGAAACTTAATATAATAAATGAAAAAGAA[A/T]ACGAAAAGGATGGTGTTAATCAATTTGTCGATGAAAGTACTAATGAAGAAGAAAGAGATT	ACTTCGTCAGTAACGGACCAAATTGATTAACACCATCCTTTTCGTT	GAGTCGAGGTCATATCGTCAAATTGATTAACACCATCCTTTTCGTA	TCTTTTTCATTTATTATATTAAGTTTCGTACTGGCGAATGAGGATCAACTAGTCTGCCTATAGTGAGTC
MAL10_148	MAL10	intergenic		82376	Y	N	Y	Y	0.430168					ATATTTCGTTCCAATTTATATATTTATGAAGAAAGTATACATTTGTCCGCCGAAATAAAA[A/T]TTCAATGTCGTTCTTGTATGCAAGAAAAATAATATTAAATAAATAAAAATAAAGAGTCAA	ACTTCGTCAGTAACGGACGACATTTGTCCGCCGAAATAAAAA	GAGTCGAGGTCATATCGTGACATTTGTCCGCCGAAATAAAAT	TCAATGTCGTTCTTGTATGCACGCCACATTCGGTGGAACATACGTCTGCCTATAGTGAGTC
MAL10_1954	MAL10	intronic	PF10_0200	839556	Y	N	Y	Y	0.0726257					ATGTAGAAGTACAATTCTTCGCACAAACTTTATTTGTTACATCCACATTTTGTATTTCTC[A/C]TATTTTTATATTCTTATTATTTTCTTTTATTTTTTATAGGAGATATCAAAAGGAAAGAAA	ACTTCGTCAGTAACGGACTTTGTTACATCCACATTTTGTATTTCTCA	GAGTCGAGGTCATATCGTTTTGTTACATCCACATTTTGTATTTCTCC	ATTTTTATATTCTTATTATTTTCTTTTAAGCAGTCGCATTCATTAGGACGAGTCTGCCTATAGTGAGTC
MAL10_243	MAL10	exonic	PF10_0028	121129	Y	N	Y	Y	0.899441					TTGTCGTTTCCTCCTTTACCATCGTTCTTGTGAACAGGTTCTTCTGATTCACTATGTGCT[A/T]CTTTTGAACTCATTTTTTATTTTCTTTTTTATAATAAAAAATATTATATATATATATATA	ACTTCGTCAGTAACGGACCAGGTTCTTCTGATTCACTATGTGCTA	GAGTCGAGGTCATATCGTCAGGTTCTTCTGATTCACTATGTGCTT	TTTTGAACTCATTTTTTATTTTCTTGCACCGATTGGACTGATTTCCCGTCTGCCTATAGTGAGTC
MAL10_2436	MAL10	exonic	PF10_0248	1066054	Y	Y	Y	Y	0.363128					CTTTTATWATTTTGTTTTCCTTTTTTCTATTACGTGATTATTTGGTATGCCCTTTTTATC[C/G]GTGTAATATTTTTTATGCTGATTCGAGGGTGCGTTACACAAAACATAATTGTCGATAGGC	ACTTCGTCAGTAACGGACCGTGATTATTTGGTATGCCCTTTTTATCC	GAGTCGAGGTCATATCGTCGTGATTATTTGGTATGCCCTTTTTATCG	TGTAATATTTTTTATGCTGATTCGAACATTCCTACCGTTGCCCGTAGGTCTGCCTATAGTGAGTC
MAL10_2479	MAL10	intergenic		1055532	Y	Y	Y	Y	0.49162					TATATATATATATATATGTACTTATTTATTTATTTATATTTACCCATATATACCATTTTT[A/G]TTGTATCATTTCAATTATTTTAAGACATATAAACTTTTTTAGTTGTATTTTCAAAAAAAA	ACTTCGTCAGTAACGGACTGTCTTAAAATAATTGAAATGATACAAT	GAGTCGAGGTCATATCGTTGTCTTAAAATAATTGAAATGATACAAC	AAAATGGTATATATGGGTAAATATAAACTCGTGCTTATCTTGGACACATGAGTCTGCCTATAGTGAGTC
MAL10_250	MAL10	intergenic		128419	Y	N	Y	Y	0.553073					TCCATTATTTTATTGTATATAATATTGTATATTTTTATAATATGTCATCCTTGCATTTAG[A/C]TTATTTGATCTAATTTGTTTTGAGTATATTTTTCTTTTTCATTTTTTCATACAATTCTTT	ACTTCGTCAGTAACGGACTTTTTATAATATGTCATCCTTGCATTTAGA	GAGTCGAGGTCATATCGTTTTTTATAATATGTCATCCTTGCATTTAGC	TATTTGATCTAATTTGTTTTGAGTGAGCCGCTGTCATATCTGCACGGTCTGCCTATAGTGAGTC
MAL10_283	MAL10	exonic	PF10_0035	150024	Y	Y	Y	Y	0.374302					TATTTTATTATTTTATTATWTTATTATTTTATTTTAATTTTTTGTCTATTCTTCTGTGTC[A/G]TTTGTTAATTCATCCTTAAATAAGTCTGAATAATATTCTTTTATATTTTCCATCTCACAA	ACTTCGTCAGTAACGGACGTCAGACTTATTTAAGGATGAATTAACAAAT	GAGTCGAGGTCATATCGTGTCAGACTTATTTAAGGATGAATTAACAAAC	ACACAGAAGAATAGACAAAAAATTATTCTAAGGACTCAAATCGCGGTTGTCTGCCTATAGTGAGTC
MAL10_2882	MAL10	exonic	PF10_0281	1182257	Y	Y	Y	Y	0.502793					ATATCTGCATTATATGAACATATGAATACCAAGGATCAAGAGCATACACAACATGAACAA[A/C]CAAATGACAGTGCACATGGTCACTTTGAAGATTACAGTAAATTATATATTGCTAGTGGTG	ACTTCGTCAGTAACGGACGTGACCATGTGCACTGTCATTTGT	GAGTCGAGGTCATATCGTGTGACCATGTGCACTGTCATTTGG	TGTTCATGTTGTGTATGCTCTTAGTCTTATCACTTCACGGGATCAAGTCTGCCTATAGTGAGTC
MAL10_2975	MAL10	exonic	PF10_0292	1219895	N			N						RTCACCATGAATRTCACCATGAATRTCACCATGAATRTCACCATGAATGTCACCATGAAT[A/G]TCACCATGAATGTCACCATGAATGTCACCATGAATGTCACCATTAATATTATTCTCATTT	ACTTCGTCAGTAACGGACCATTCATGGTGACATTCATGGTGAT	GAGTCGAGGTCATATCGTCATTCATGGTGACATTCATGGTGAC	TTCATGGTGACATTCATGGTGTGGTTGGAAACGCAGCTACCTGTCTGCCTATAGTGAGTC
MAL10_3093	MAL10	exonic	PF10_0308	1266136	Y	N	N	Y	1					ATAGTTTCATATTATTCTTTTTCTTTTATAATATTACACTAGAAGCATAATGTAATTGTA[A/T]ACATTTATTATCATCGCTGTGATTTTTAATTTCAAGTATACAACCATTCTCTTGATATAT	ACTTCGTCAGTAACGGACGAAAAATCACAGCGATGATAATAAATGTT	GAGTCGAGGTCATATCGTGAAAAATCACAGCGATGATAATAAATGTA	ACAATTACATTATGCTTCTAGTGTAATCTAGCTTATGGGGCGAGAATCAGGTCTGCCTATAGTGAGTC
MAL10_3429	MAL10	exonic	PF10_0336	1377619	Y	Y	Y	Y	0.564246					TTTTAAATGTGTTTCATAATTTTTATATCTTTTTAAATTATCCTTTTCATTTTTCAAATG[A/G]CTCCTTTTTTTATATAACGGTAAGTTAACAAGGTGACAACAAAACAGCCTGTTATAATTA	ACTTCGTCAGTAACGGACGTTTAAATTATCCTTTTCATTTTTCAAATGA	GAGTCGAGGTCATATCGTGTTTAAATTATCCTTTTCATTTTTCAAATGG	TCCTTTTTTTATATAACGGTAAGTTGAGATAGGCAATCATACGCGCTACGTCTGCCTATAGTGAGTC
MAL10_3475	MAL10	exonic	PF10_0341	1386910	Y	Y	N	Y	0.620112					CATTTTTATAAAAAATGAATTAAATGATTTAAATAAAATACCAATAATTAAAAGTGATCT[A/G]TATAAACTTAAAAATGAGGACAAGGAAAATAATACATTCATAAAAGAGCAATTACCAAAT	ACTTCGTCAGTAACGGACTTTTCCTTGTCCTCATTTTTAAGTTTATAT	GAGTCGAGGTCATATCGTTTTTCCTTGTCCTCATTTTTAAGTTTATAC	GATCACTTTTAATTATTGGTATTTTATTAGCGCCGGAAGCCTGTCATGTCTGCCTATAGTGAGTC
MAL10_3702	MAL10	intergenic		1398533	N			N						TRTATGGAAAATGTTGTCGAATGATATTATWTTGTCCTTAGAAAATTGTGAAAATAAATG[A/G]AAAATCGAATWTTTTTYATTTTCATAAGATATGGACAAAAAGGAAGACACTACTATTATT	ACTTCGTCAGTAACGGACGTGTCCTTAGAAAATTGTGAAAATAAATGA	GAGTCGAGGTCATATCGTGTGTCCTTAGAAAATTGTGAAAATAAATGG	ATTTTCATAAGATATGGACAAAAAGTCCTAGAGGATTAGTCGAGCGCGTCTGCCTATAGTGAGTC
MAL10_4205	MAL10	intergenic		1436055	Y	Y	N	Y	0.00558659					GTTATTATTATACTTTTTTTAGTATAATAATTTTATATAGATGTTTCAGTTTTTTTACAT[A/G]GGGAAATTAAATTGTATTAGAATAAATGATTTTGTTGCATAAATAAAAGTAGTAAATGAA	ACTTCGTCAGTAACGGACTCATTTATTCTAATACAATTTAATTTCCCT	GAGTCGAGGTCATATCGTTCATTTATTCTAATACAATTTAATTTCCCC	TGTAAAAAAACTGAAACATCTATATAACGGTGATGACCCAATACGCATAGGTCTGCCTATAGTGAGTC
MAL10_4371	MAL10	intergenic		1440352	Y	Y	Y	Y	0.98324					TTTTTTTTTTTTTTTTTTTTTTCCCCAATATTTATAAATATGGTTCCCATAATATTTATT[C/G]TTGTACAAAAAACAGGAAAACTTTTCCGTTTCTCTAATAAAATGACTATTTTGTGAATTT	ACTTCGTCAGTAACGGACCGGAAAAGTTTTCCTGTTTTTTGTACAAG	GAGTCGAGGTCATATCGTCGGAAAAGTTTTCCTGTTTTTTGTACAAC	ATAAATATTATGGGAACCATATTTCTTCATCACGCCGGGTTAAAGCGTCTGCCTATAGTGAGTC
MAL10_446	MAL10	exonic	PF10_0051	222496	Y	Y	N	Y	0.497207					CCTTGCATATTTTTTTTTATCTTTAATAATTTCATGATTTAAAGACATATAATTGCGCAC[A/C]GTATCGAATGGGTATGCAATTGAGGCAGCTAGGCAACTTGAAAAATATAACAAGGAAAAG	ACTTCGTCAGTAACGGACCCTCAATTGCATACCCATTCGATACT	GAGTCGAGGTCATATCGTCCTCAATTGCATACCCATTCGATACG	TGCGCAATTATATGTCTTTAAATTTTCCGCCAAGTTAGCAGAAATCCGTCTGCCTATAGTGAGTC
MAL10_4472	MAL10	exonic	PF10_0373	1509425	Y	N	Y	Y	0.502793					TTAAATAATATTCAGGTATATTATGAACATGTTTACAGTATCCTAGGTCAAGATCAAATA[A/G]ACCTATACCGTATATAATATAGTCGGAAATTTTGTCTGTAATATTAAATGTATTTAAATA	ACTTCGTCAGTAACGGACTTTACAGTATCCTAGGTCAAGATCAAATAA	GAGTCGAGGTCATATCGTTTTACAGTATCCTAGGTCAAGATCAAATAG	CCTATACCGTATATAATATAGTCGGAGTGCCGCAACTGATAAGCGTTGGTCTGCCTATAGTGAGTC
MAL10_4589	MAL10	exonic	PF10_0374	1528406	N			N						CAACTAATTCCTCTGGTACAACCTCTTCAACTACTTCTGATATCACCTCTTCAACTAATT[C/G]TTCTGGTAAAACCTCTTCCACAACTTCTTCAGGTATAAACTCTTCAACTAATTCCTCTGG	ACTTCGTCAGTAACGGACAAGTTGTGGAAGAGGTTTTACCAGAAG	GAGTCGAGGTCATATCGTAAGTTGTGGAAGAGGTTTTACCAGAAC	ATTAGTTGAAGAGGTGATATCAGAACGGTCTTACCTGGCACGCAATTGTCTGCCTATAGTGAGTC
MAL10_718	MAL10	intergenic		320664	Y	Y	Y	Y	0.100559					ATATATTTATTATCTTAAATGAATAAACCTGATGTATAATATTCGAGAGTTCTGTCTCCA[C/G]GAATATTTAAGAAAAGAGATGATAAGAAACATGTGCGTAATAACAAATACAACTTATTAA	ACTTCGTCAGTAACGGACTGTATAATATTCGAGAGTTCTGTCTCCAC	GAGTCGAGGTCATATCGTTGTATAATATTCGAGAGTTCTGTCTCCAG	AATATTTAAGAAAAGAGATGATAAGAAGATACCCGGTCGTCCGTGATGAGTCTGCCTATAGTGAGTC
MAL10_857	MAL10	intergenic		380845	Y	Y	N	Y	0.949721					GCATATATTTATATATGTATGGTAAATTTATTAAAGTGTCCTTTCAAATAATAAATTAAT[A/G]TATGGATATTTTTTTCGAAAGTACAAAAAAAAATATTTCCTTTTATTATTATGTTATATT	ACTTCGTCAGTAACGGACGTTTTGTACTTTCGAAAAAAATATCCATAT	GAGTCGAGGTCATATCGTGTTTTGTACTTTCGAAAAAAATATCCATAC	TTAATTTATTATTTGAAAGGACACTTTTCAAGCGGGGCTGTCAACACAGTCTGCCTATAGTGAGTC
MAL10_955	MAL10	intergenic		421551	Y	N	N	Y	0.864706					TTCTATCTTTATTTTTTTTGGCATAGAAATATTCTTTTTTCTTTTTTATTATGCATAAAA[A/T]AAATTCATAGTAAAAAGGGGAAATATACAAAAAATTAAATAAAATCAATCATATAATAAT	ACTTCGTCAGTAACGGACGTGTATATTTCCCCTTTTTACTATGAATTTT	GAGTCGAGGTCATATCGTGTGTATATTTCCCCTTTTTACTATGAATTTA	TTTATGCATAATAAAAAAGAAAAAAGTTGTAACGTCGGAAGCTACCTTGGTCTGCCTATAGTGAGTC
MAL11_1012	MAL11	exonic	PF11_0140	517588	N			N						TTCAACCTTATTTTTTAATAATTTCATGTTGTATGATTCTAAAGATGAACAGTCATCTRT[A/G]TTAAGAAAACAATCCATCCAGGTTAAATAAAAATAAAATAAAATAAAACAAAACAAAACA	ACTTCGTCAGTAACGGACTTTAACCTGGATGGATTGTTTTCTTAAT	GAGTCGAGGTCATATCGTTTTAACCTGGATGGATTGTTTTCTTAAC	GATGACTGTTCATCTTTAGAATCATGTGGCAAATCAGATACGGTACTTGTCTGCCTATAGTGAGTC
MAL11_108	MAL11	exonic	PF11_0043	140097	Y	N	N	Y	0					CCAAGTTACAACTGAGAAACCAAGTGAAGACAAAAAGGAAGCCAAAAAAGAAGAGAAAGT[A/T]GAGGAAGAAGAAGAAGAAGATGATTTAGGTTTCTCCTTATTTGGTTAAACTTGTTGTAAT	ACTTCGTCAGTAACGGACAAGGAAGCCAAAAAAGAAGAGAAAGTA	GAGTCGAGGTCATATCGTAAGGAAGCCAAAAAAGAAGAGAAAGTT	AGGAAGAAGAAGAAGAAGATGATTTGTGACGTGGTCGAGTAAACTTTCGTCTGCCTATAGTGAGTC
MAL11_1083	MAL11	exonic	PF11_0158	565296	N			N						TAACACAATCTAATGATGCAAATATAATCAAAAATGAATATAATAATCTATWATTAATRT[A/G]CTCCCCCATGTGTTTTCATTCTTTTAATGATATTCAAGAAATGATTAATTATAAAGTAGA	ACTTCGTCAGTAACGGACAAAGAATGAAAACACATGGGGGAGT	GAGTCGAGGTCATATCGTAAAGAATGAAAACACATGGGGGAGC	ATATTCATTTTTGATTATATTTGCAATGCCGTACCAGTATGTTCCGGGTCTGCCTATAGTGAGTC
MAL11_1141	MAL11	exonic	PF11_0161	582571	Y	N	N	Y	1					AAATATGTTGATAGAAAAATTTTAAAGAATAAAAAATCATTGTTAGTTATTATTTCATTA[A/T]CAGTACTTTCAGTAGTTGGTTTTATTTTATTTTATTTTACTCCAAATTTTAGAAAAAGTG	ACTTCGTCAGTAACGGACGAAAATAAAACCAACTACTGAAAGTACTGT	GAGTCGAGGTCATATCGTGAAAATAAAACCAACTACTGAAAGTACTGA	AATGAAATAATAACTAACAATGATTTTAGTCCACAATCGCTAAGCCTCGGTCTGCCTATAGTGAGTC
MAL11_1384	MAL11	exonic	PF11_0178	659736	Y	N	N	Y	0					ATGTAGATAAAAATATATACATATATACAGATGAGATTGTTTATAATAACCCCTCTGGCA[A/G]ATCTAACATAACCGTTTGTGTTGAGAAAATACATTTTTTAAGGGATATTCTTAGTAAAGC	ACTTCGTCAGTAACGGACGATTGTTTATAATAACCCCTCTGGCAA	GAGTCGAGGTCATATCGTGATTGTTTATAATAACCCCTCTGGCAG	TCTAACATAACCGTTTGTGTTGATCGGTTAGTATCAGAGCACGAGAGTCTGCCTATAGTGAGTC
MAL11_1608	MAL11	intergenic		139582	N			N						ATTTTTATTTTTATTTTATTTATTTTTTATTTTTTTWTTTTTTTTTTCTGTGTGTACATR[A/G]ACGAAAGATTAATATTATGTGACTAACCAAAATATTGTTCTACGTTTCTAAACATTTTTA	ACTTCGTCAGTAACGGACGTGGTTAGTCACATAATATTAATCTTTCGTT	GAGTCGAGGTCATATCGTGTGGTTAGTCACATAATATTAATCTTTCGTC	ATGTACACACAGAAAAAAAAAATACTCCGAGTGTTGGATGGACCGTCTGCCTATAGTGAGTC
MAL11_1878	MAL11	exonic	PF11_0220	806773	N			N						TGAATAATAGACATATTAAAAATATCCATGTGAACAATGACCATATTAATAATATCCATG[A/G]GAGCRATAACCATATTAATAATATTCATGTGAGCAATAACCATATAAATAATAATCATAT	ACTTCGTCAGTAACGGACGGAACAATGACCATATTAATAATATCCATGA	GAGTCGAGGTCATATCGTGGAACAATGACCATATTAATAATATCCATGG	CCATATTAATAATATTCATGTGAGCTGGCGGATCTATGAAGCAGGACGTCTGCCTATAGTGAGTC
MAL11_1945	MAL11	intronic	PF11_0234	862258	Y	N	N	Y	0					TACATGTGTATGGACAAATGGTCTAAATAATAAAAAAAAGGAACATAATATTTTTGACGT[A/C]ACACCTGTTGAATCACAACTATTACCTTTTAGTTATCAAATATTTAGGTATCTATTAAGA	ACTTCGTCAGTAACGGACAAGGTAATAGTTGTGATTCAACAGGTGTT	GAGTCGAGGTCATATCGTAAGGTAATAGTTGTGATTCAACAGGTGTG	CGTCAAAAATATTATGTTCCTTTTACATGCCTATTGACGTGAGGCGGTCTGCCTATAGTGAGTC
MAL11_200	MAL11	exonic	PF11_0053	185698	Y	N	Y	Y	0.547486				Y	GTCTCTTTTAAATTTTTTGATGCCTAAAATCTTTGATAACTCAGAAGAATTTGATAATTT[A/G]TTTAATATATCAAAAATAAGTACGAATGATAATAAGCAAAGTGAAATAATAACACAATTA	ACTTCGTCAGTAACGGACGTTTGATAACTCAGAAGAATTTGATAATTTA	GAGTCGAGGTCATATCGTGTTTGATAACTCAGAAGAATTTGATAATTTG	TTAATATATCAAAAATAAGTACGAATGAGCTACCAATCTCGGTTGTGTGTGGTCTGCCTATAGTGAGTC
MAL11_2231	MAL11	intergenic		999377	N			N						ATAAATGGAATTCTACATTATGTGTATACAATCAACATTTATGTTCTCCCACGCAATTAA[A/G]AAGTACTAGGAAAAATTTCTCAACCTTTATGAGGAATGTCATAGAGCAGGTGTGTTTACA	ACTTCGTCAGTAACGGACCATTTATGTTCTCCCACGCAATTAAA	GAGTCGAGGTCATATCGTCATTTATGTTCTCCCACGCAATTAAG	AGTACTAGGAAAAATTTCTCAACCAAAGTAGAGGGCCGACTGCTTTCGTCTGCCTATAGTGAGTC
MAL11_2314	MAL11	exonic	PF11_0273	1027601	Y	N	N	Y	0.0111732					TCTGTGCATACAATAGAAGAAGATACCGTAAATTCAAATGAAGATATTAATTTTAACCAM[A/C]ATAAAAACAATTGTATGAATTTCTTACATAATGAACATAATAAAAGAAATTATGAACAAA	ACTTCGTCAGTAACGGACTGTAAGAAATTCATACAATTGTTTTTATT	GAGTCGAGGTCATATCGTTGTAAGAAATTCATACAATTGTTTTTATG	TGGTTAAAATTAATATCTTCATTTGGTTTAATACGGGGCCACAACTTCCGTCTGCCTATAGTGAGTC
MAL11_2545	MAL11	exonic	PF11_0302	1126116	N			N						CAGCAAAACTTGATACGGAAAATAAGGCTCATCAAAAATATATAGATATTATAAATGRAG[A/G]TTTTTCGGAAAATATGGAGAATTTTGTTTTTTCAATAACAACCAGTAACGGATTTACATG	ACTTCGTCAGTAACGGACCAAAATTCTCCATATTTTCCGAAAAAT	GAGTCGAGGTCATATCGTCAAAATTCTCCATATTTTCCGAAAAAC	AATATCTATATATTTTTGATGAGCCTAGTTGCAGGGCTTTCGAGATGCGTCTGCCTATAGTGAGTC
MAL11_2681	MAL11	exonic	PF11_0319	1191861	Y	N	N	Y	1					ACATCTATGCAAAATTATATAAAAGAAAGGAAAAAAAAAAAACAAAGTCATAATCATCAT[C/G]ATGATGATGATGTAAAATTTTATGATACACATCCTTTAGATATGCGCAACAAAGATAATA	ACTTCGTCAGTAACGGACAAAAAAAAAAACAAAGTCATAATCATCATC	GAGTCGAGGTCATATCGTAAAAAAAAAAACAAAGTCATAATCATCATG	TGATGATGATGTAAAATTTTATGATTAGGAAACGTCATCCACGCGGGTCTGCCTATAGTGAGTC
MAL11_276	MAL11	exonic	PF11_0060	219275	Y	N	N	Y	0.189944					AATAATCATAGTAATATTCATAAAAATAGAGAACAAAATAGGGAACACAATAGGGAACAC[A/C]ATAGGGAACAAAATAGAGATTCAAACAACACCTTTTCTACATACACAAATAATTTATCAA	ACTTCGTCAGTAACGGACCAAAATAGGGAACACAATAGGGAACACA	GAGTCGAGGTCATATCGTCAAAATAGGGAACACAATAGGGAACACC	TAGGGAACAAAATAGAGATTCAAATTGGGAACTCACCCGGTCACAGTCTGCCTATAGTGAGTC
MAL11_2765	MAL11	exonic	PF11_0326	1221392	Y	N	N	Y	1					TTTTTTATGATACAAAAAAAGGGATATGGTATGAAATTATATCGGATGAATATAATCWCA[A/T]GAAACCATCAAAAAGACATAGTCATACTGGTATTTTTCTAAAGAATAAATTATATATATA	ACTTCGTCAGTAACGGACGCAGTATGACTATGTCTTTTTGATGGTTTCT	GAGTCGAGGTCATATCGTGCAGTATGACTATGTCTTTTTGATGGTTTCA	ATTCATCCGATATAATTTCATACCGGATGACGACCGAATACCGTTGGTCTGCCTATAGTGAGTC
MAL11_3038	MAL11	exonic	PF11_0344	1294754	Y	N	N	Y	1					GATATATWATYTCAASACTATACATATTTAAGTAAGRATGTAGTTGATAACTGGGAAAAA[A/G]TTTGCCCTAGAAAGAATTTACAGSATGCAAAATTCGGATTATGGGTCGATGGAAATTGTG	ACTTCGTCAGTAACGGACCTGTAAATTCTTTCTAGGGCAAAT	GAGTCGAGGTCATATCGTCTGTAAATTCTTTCTAGGGCAAAC	TTTTCCCAGTTATCAACTACATATAGCAGGTTACGGTCGGACGAGTCTGCCTATAGTGAGTC
MAL11_3105	MAL11	exonic	PF11_0351	1320853	N			N						ATTGCTGTATATGATTTAGGTGGTGGTACATTTGATATTTCTATTTTAGAAATTTTARGT[A/G]GTGTTTTTGAAGTGAAGGCTACGAACGGTAATACATCTTTAGGAGGAGAAGACTTYGATC	ACTTCGTCAGTAACGGACTTCGTAGCCTTCACTTCAAAAACACT	GAGTCGAGGTCATATCGTTTCGTAGCCTTCACTTCAAAAACACC	AAATAGAAATATCAAATGTACCACCTGAGTGGTTTAACGGAACTCGGCGTCTGCCTATAGTGAGTC
MAL11_3222	MAL11	exonic	PF11_0364	1384951	Y	N	N	Y	0.00568182					AAAAGGTATACAGTATTATATGATGAAAAGAAAGTAAAATTTGCAGATCTTGATCTTTTA[A/G]AARTTATGTTCCATCCGAATCATGTGAGACATTGTAGTAATTCTATTATTAATTATATGA	ACTTCGTCAGTAACGGACAAGTAAAATTTGCAGATCTTGATCTTTTAA	GAGTCGAGGTCATATCGTAAGTAAAATTTGCAGATCTTGATCTTTTAG	TTATGTTCCATCCGAATCATATGCGGTCGTTTTCTAACCCAGAGGTCTGCCTATAGTGAGTC
MAL11_3363	MAL11	exonic	PF11_0380	1451426	N			N						TTGCATGACTAAAATTTCCATTTTTCATATACTTGCAAGCTAAATTAAAACATTCATGAG[A/G]ATCATCCTTATTACTAATCATTTTAATTATATTTTAATTACGATTTTGTCTTATTATTAT	ACTTCGTCAGTAACGGACGTGCAAGCTAAATTAAAACATTCATGAGA	GAGTCGAGGTCATATCGTGTGCAAGCTAAATTAAAACATTCATGAGG	TCATCCTTATTACTAATCATTTTAATTAGAACGGGTCGCTATGTCGTTGGTCTGCCTATAGTGAGTC
MAL11_3437	MAL11	exonic	PF11_0390	1484635	N			N						AATTCTATAAGCAACCTAAAAGAGGAAATAAGTAAAAATGATAAATGTAAAATGTTGTAT[A/T]ATAGCGAAAAGAAATGTATTCTACCTGAATGTGAAAAAATTGAAAAATGTGAAAAATATG	ACTTCGTCAGTAACGGACGTCAGGTAGAATACATTTCTTTTCGCTATT	GAGTCGAGGTCATATCGTGTCAGGTAGAATACATTTCTTTTCGCTATA	TACAACATTTTACATTTATCATTTTTGTCTCCAACCTGATACGGTGTGGTCTGCCTATAGTGAGTC
MAL11_3553	MAL11	intergenic		1546733	Y	N	N	Y	0					GGATAATTCACATATATTATATAGGCAGTATAAAAAAATATGTGCATAAAAAAAAGAAAA[A/G]AAAGTTTTCCATTAACAAATATACATGTGGACGCAAGTATATATATCTCAAAGCAAATGA	ACTTCGTCAGTAACGGACGAAAAAAATATGTGCATAAAAAAAAGAAAAA	GAGTCGAGGTCATATCGTGAAAAAAATATGTGCATAAAAAAAAGAAAAG	AAGTTTTCCATTAACAAATATACATGGGTGCATACAGAACCGCGTCTCGTCTGCCTATAGTGAGTC
MAL11_3930	MAL11	exonic	PF11_0442	1722536	Y	N	N	Y	0.00564972					AGACAATCAAGCAAAATGGTACAAATGGATCCAATGATGCAAATGGATCTAAGGATACAA[A/G]TGRATCCAAGGATGCAAATGGATCCGAGGATGCAAATGGATCCAAAGGTACAAATGGATT	ACTTCGTCAGTAACGGACTGATGCAAATGGATCTAAGGATACAAA	GAGTCGAGGTCATATCGTTGATGCAAATGGATCTAAGGATACAAG	ATCCAAGGATGCAAATGGATAATAGACCGAGTCGATGTGGCGGTCTGCCTATAGTGAGTC
MAL11_4131	MAL11	exonic	PF11_0464	1791176	Y	N	N	Y	0					TTATATCATCATAATATTTATTTTTCATATTTCTTTCATTCTTTTCTTTTTTATGATCTA[A/C]ATTATTGTCATCCAATATTTTATTTATTTTTAATAATAACCTTGGCAACATATTTTTCTT	ACTTCGTCAGTAACGGACGTCTTTCATTCTTTTCTTTTTTATGATCTAA	GAGTCGAGGTCATATCGTGTCTTTCATTCTTTTCTTTTTTATGATCTAC	TTATTGTCATCCAATATTTTATTTAGTAGCCCAGGTAGCGGAGCTTGTCTGCCTATAGTGAGTC
MAL11_4200	MAL11	exonic	PF11_0468	1813458	N			N						TAAAGGATTCAAGACATAATGAGAAACCTAAAGAAAAAAAAAATAAAGAAATTATGTGCA[A/G]ATGGGAATTTCAAAAATTATTATTATGAAAGATATATAAAAAGAAAAAAACAAAATGTGA	ACTTCGTCAGTAACGGACGAAAAAAAAAATAAAGAAATTATGTGCAA	GAGTCGAGGTCATATCGTGAAAAAAAAAATAAAGAAATTATGTGCAG	TGGGAATTTCAAAAATTATTATTATCGTCTTTCGGAGGCAAGCATGGTCTGCCTATAGTGAGTC
MAL11_4266	MAL11	exonic	PF11_0477	1835229	N			N						AATGAAAAAAATGCAACGAATGAAACGAATGAAAAGAATGAAAAAAATGAAACGAATGAA[C/G]CGAATGSAACGAATCAAACGAATCAAACGAATCAAACGAATCAAACGAATCAAACGAATC	ACTTCGTCAGTAACGGACAAGAATGAAAAAAATGAAACGAATGAAC	GAGTCGAGGTCATATCGTAAGAATGAAAAAAATGAAACGAATGAAG	AACGAATCAAACGAATCAAACGTGCTGCATGTACTCGGGTAAGGTCTGCCTATAGTGAGTC
MAL11_51	MAL11	exonic	PF11_0037	120056	Y	N	Y	Y	0.27933					CTTTCCAGAATAAGTTTTATAATATATTTAAATTACATGAAATGTTATATCGTGATTTGA[C/G]CAATGTTTCTATATGGGATGAATATGAATTAGATTTATATAATGTAAAAGAAAATGGTTT	ACTTCGTCAGTAACGGACTTCATATTCATCCCATATAGAAACATTGG	GAGTCGAGGTCATATCGTTTCATATTCATCCCATATAGAAACATTGC	CGATATAACATTTCATGTAATTTAAATGTGATAACGGTCGCTACACGGGTCTGCCTATAGTGAGTC
MAL11_66	MAL11	exonic	PF11_0038	123964	Y	N	Y	Y	0.480447					TATTTTTTCCATAAATAAAAACTATACACAATAATTAAACTTAAAGGTATAAGTGCCAAT[C/G]CACCACYTCCTTTAGAAACAATAATTATTGCAGTAATAATTCCTATGATTATAGGCGAAA	ACTTCGTCAGTAACGGACGAATTAAACTTAAAGGTATAAGTGCCAATC	GAGTCGAGGTCATATCGTGAATTAAACTTAAAGGTATAAGTGCCAATG	CCTTTAGAAACAATAATTATTGCAGCGTCGAACTACATAGGGCTGAGTCTGCCTATAGTGAGTC
MAL11_794	MAL11	exonic	PF11_0109	410612	Y	N	N	Y	0.00564972					CATGAAGAAAATAACAATGGAATGTGGTGGGAAAATATGTACAATAATTGTGCCAAGAAA[A/C]TCAATACTGATAATAATAAGAATACAACAAATAGTAGTACTAGTAATAATAATTCAAAAG	ACTTCGTCAGTAACGGACAAATATGTACAATAATTGTGCCAAGAAAA	GAGTCGAGGTCATATCGTAAATATGTACAATAATTGTGCCAAGAAAC	CAATACTGATAATAATAAGAATACAACGTACCAGTGTTTCGACGGGCTAGTCTGCCTATAGTGAGTC
MAL12_1022	MAL12	exonic	PFL0035c	63268	N			N						AAATATMCTCTAACAACACATTTATCTTATTTACCCGTATCTCATATATATGAAAGGGTT[A/G]TTTTTTTCATTRCTTTGTTTTTGGGTGTAAAGATAAATATATGGAGTAGAGATATAAAAT	ACTTCGTCAGTAACGGACCCCGTATCTCATATATATGAAAGGGTTA	GAGTCGAGGTCATATCGTCCCGTATCTCATATATATGAAAGGGTTG	CTTTGTTTTTGGGTGTAAAGATACAGTGCCGTTAGACCTACCGAAGTCTGCCTATAGTGAGTC
MAL12_1059	MAL12	exonic	PFL0055c	83558	Y	Y	N	Y	0.0726257					AATAGATAAGAAAATTGAAATGATATGGAAAAAAAGACAGCATAGAATAGAAGATATCAA[A/G]GATTCTTGGGATGAAGTAATGTTAAATGAAAGTTCAAAATATAGTAATACAGTAAACGAG	ACTTCGTCAGTAACGGACGCATTTAACATTACTTCATCCCAAGAATCT	GAGTCGAGGTCATATCGTGCATTTAACATTACTTCATCCCAAGAATCC	TGATATCTTCTATTCTATGCTGTCTATGCTGGGCTACCGTAACGATACGTCTGCCTATAGTGAGTC
MAL12_1155	MAL12	exonic	PFL0070c	95702	Y	N	N	Y	0.437086				Y	CGAAGATACCAAAAGAAAGGAATTAGAACAAAAAATGGGATTTGAAGCTAATAAGAAAAA[C/G]RAAGAAAGAAAAAGATATAGGAGGATTAATGATTTAGGAGAAAATGTAAGTAATGATTAT	ACTTCGTCAGTAACGGACAATGGGATTTGAAGCTAATAAGAAAAAC	GAGTCGAGGTCATATCGTAATGGGATTTGAAGCTAATAAGAAAAAG	AAGAAAGAAAAAGATATAGGAGGAAGCGGTGATAGGGCAGCTCATTGTCTGCCTATAGTGAGTC
MAL12_1226	MAL12	exonic	PFL0115w	127973	Y	Y	Y	Y	0.98324					TTATCTATAATTATTTTCTTCCACATTTCAGGTTATGCCTTAGTTATACAAAATGTGGAT[A/G]ATTTCAATATTGAAACCCTGTCAGTTTTAACAAATATTTTTAGAATAATACAGACATGTA	ACTTCGTCAGTAACGGACAAACTGACAGGGTTTCAATATTGAAATT	GAGTCGAGGTCATATCGTAAACTGACAGGGTTTCAATATTGAAATC	TCCACATTTTGTATAACTAAGGCGAGTGTGGAGTTCGTTCCTAAGCGTCTGCCTATAGTGAGTC
MAL12_1365	MAL12	exonic	PFL0200c	200440	Y	Y	N	Y	0.0167598					AGAAAGATTATCCTTATCATCTAATATGTGATGTATATGATTTGTTTGATGTATATGATT[A/T]GTTTGATGTATATGATTTGTTTGATGTATATGATTWGTTTGATGTATWTGATTTGTTTSA	ACTTCGTCAGTAACGGACGACATCAAACAAATCATATACATCAAACT	GAGTCGAGGTCATATCGTGACATCAAACAAATCATATACATCAAACA	ATCATATACATCAAACAAATCATATCTTTGTCGAAGAAACGCAGGACAGGTCTGCCTATAGTGAGTC
MAL12_1403	MAL12	exonic	PFL0245w	217434	Y	Y	Y	Y	0.592179					TATATATATATTTTATTTCCTTTTCAGCTTACGTGATATCTTTTGTAAGCACTACATATA[A/C]AAAGATAAACAGGAAAAAAATGATTAAAAGTAATATATATATATATATATATATTTTTTT	ACTTCGTCAGTAACGGACGTTTTAATCATTTTTTTCCTGTTTATCTTTT	GAGTCGAGGTCATATCGTGTTTTAATCATTTTTTTCCTGTTTATCTTTG	ATATGTAGTGCTTACAAAAGATATCACGCGAGTAACTCAGACCTTCGTGTCTGCCTATAGTGAGTC
MAL12_1666	MAL12	exonic	PFL0360c	332820	Y	Y	Y	Y	0.391061					TATCTCTTTAACTTCATTGGTGTCTTTAATATCTTCTGCTTCACATTCATTTATACATTT[A/C]TTATTATAATCCTTATTTATTTCATAATGATTATTATGATTAATCATACAACTATTTTTA	ACTTCGTCAGTAACGGACTCTTCTGCTTCACATTCATTTATACATTTA	GAGTCGAGGTCATATCGTTCTTCTGCTTCACATTCATTTATACATTTC	AATCCTTATTTATTTCATAATGATTAGATCGTACCGTCCTCCAAGAGGTCTGCCTATAGTGAGTC
MAL12_1676	MAL12	intergenic		344767	Y	Y	N	Y	0.949721					TATTTTATTATTATTGTTCATTTTTTTTTTAAATATTTTTTAATACAGAGATAATGATTT[A/G]GCAAATGAACATACATTTTGTTTAAAGTCAAGAAAAAGAAAAAAGGTAGACAACTTTAAA	ACTTCGTCAGTAACGGACGGACTTTAAACAAAATGTATGTTCATTTGCT	GAGTCGAGGTCATATCGTGGACTTTAAACAAAATGTATGTTCATTTGCC	AATCATTATCTCTGTATTAAAAAATATGCCAGGTCGGAACTTGGTCTGTCTGCCTATAGTGAGTC
MAL12_1819	MAL12	exonic	PFL0465c	430428	N			N						TTGCTTGCATCRCTTTTTRCACTYATATCATCCTTTTTGCTTACATCACTTCTTCTACTT[A/G]CATCACTTCTTCGGCTTGCATCACTTCTTCGGCTTGCATCACTTTTTACACTCATATCAT	ACTTCGTCAGTAACGGACGGATGCAAGCCGAAGAAGTGATGT	GAGTCGAGGTCATATCGTGGATGCAAGCCGAAGAAGTGATGC	AGTAGAAGAAGTGATGTAAGCAAAGATAGACAACCACGTCGCATCTGGTCTGCCTATAGTGAGTC
MAL12_1820	MAL12	exonic	PFL0465c	430502	N			N						GCTTGCATCACTTCTTCGGCTTGCATCACTTTTTACACTCATATCATCCTTTTTGCTTAC[A/C]TCACTTCTTCTGCTTACATTACTTCTTCTACTTTCACTTCTCTGTCTACTTTCACTGCTT	ACTTCGTCAGTAACGGACGACACTCATATCATCCTTTTTGCTTACA	GAGTCGAGGTCATATCGTGACACTCATATCATCCTTTTTGCTTACC	CACTTCTTCTGCTTACATTACTTCGGAGGTTATGTGGTCGTAATCCCGTCTGCCTATAGTGAGTC
MAL12_1827	MAL12	exonic	PFL0465c	432868	Y	Y	Y	Y	0.98324					TATTATTGTTTAAATTTTCATCTACATAGCATATAACTCGTTTATTCTTTGAATCTATGC[A/C]GCTCATTTTTTACATCCATAAAACTTTTTCTCTTTTAAAATAAATACAAAAGGCTCCACA	ACTTCGTCAGTAACGGACAAAAGTTTTATGGATGTAAAAAATGAGCT	GAGTCGAGGTCATATCGTAAAAGTTTTATGGATGTAAAAAATGAGCG	CATAGATTCAAAGAATAAACGAGTTGCGCTAGGTTAATAAGCGGATGCGTCTGCCTATAGTGAGTC
MAL12_2050	MAL12	exonic	PFL0585w	527375	Y	N	N	Y	1					TTGTTGGTCAGGTGGAATTCCTTCTTTATCTTGAATTTTTGCCTTAACATTTTCAATGGT[A/G]TCAGATGRCTCGACGTCAAGAGTTATTGTTTTTCCTGTTAATGTTTTGACAAAAATTTGC	ACTTCGTCAGTAACGGACTTTTTGCCTTAACATTTTCAATGGTA	GAGTCGAGGTCATATCGTTTTTTGCCTTAACATTTTCAATGGTG	CTCGACGTCAAGAGTTATTGTTTAGAGTCCCGATCCTAGTGGCTGTCTGCCTATAGTGAGTC
MAL12_2059	MAL12	exonic	PFL0590c	532704	Y	N	N	Y	0					GTGGACAAGATATTAATAATAAAAAAGACAGTGATGACATAAAACCTTCTGTAAGCAAAG[A/G]AGATTTAATAAATTCATTAAAAAATGATGAATTAAATAAAAATACAACGATGGATCAAAA	ACTTCGTCAGTAACGGACTGACATAAAACCTTCTGTAAGCAAAGA	GAGTCGAGGTCATATCGTTGACATAAAACCTTCTGTAAGCAAAGG	GATTTAATAAATTCATTAAAAAATGAAGTACGCTCCTACCACGTCGATGTCTGCCTATAGTGAGTC
MAL12_2261	MAL12	exonic	PFL0770w	646259	Y	Y	N	Y	0.96648				Y	AATTAAAGATTCCAATAATTTCTGCCATACTATAAATGGTTCAGGTTTAGCCGTAGGAAG[A/G]GTCTTAGCAATTATCCTTGAGCAATATCAAATCAAAAAAAAACACAAAAATGAAATAACC	ACTTCGTCAGTAACGGACTGGTTCAGGTTTAGCCGTAGGAAGA	GAGTCGAGGTCATATCGTTGGTTCAGGTTTAGCCGTAGGAAGG	TCTTAGCAATTATCCTTGAGCAGTGCTCTGAGACGGCAAAGATTCGTCTGCCTATAGTGAGTC
MAL12_3149	MAL12	exonic	PFL0980w	817723	Y	Y	Y	Y	0.391061				Y	AGAATGTGATACTCATKGTACATCCAATTTAAAAAAGAAATTAGAAAAAATAATTAATGA[A/G]AGAAAAAATCAAATGATATTAAAAAATTCATTAAATAAAAACTTAGTTGATTGTAAATAT	ACTTCGTCAGTAACGGACGGAATTTTTTAATATCATTTGATTTTTTCTT	GAGTCGAGGTCATATCGTGGAATTTTTTAATATCATTTGATTTTTTCTC	CATTAATTATTTTTTCTAATTTCTTTTGTTATCACAGGCGCTTTGGCAACGTCTGCCTATAGTGAGTC
MAL12_3330	MAL12	exonic	PFL1075w	892555	Y	N	N	Y	0.763314					ATGAATAATGTTAATATGGATAATATGGTCACTAATTACAATATGAATGATCAAAATGTT[A/C]ATGATATGAAACATAAGGTACTAATGGTAAAAGAAAGACATGAAGAAAATTATAGTCATG	ACTTCGTCAGTAACGGACGACCATTAGTACCTTATGTTTCATATCATT	GAGTCGAGGTCATATCGTGACCATTAGTACCTTATGTTTCATATCATG	ACATTTTGATCATTCATATTGTAAAAACTTTCCCGATGACAAGGTCGAGTCTGCCTATAGTGAGTC
MAL12_3485	MAL12	exonic	PFL1145w	971729	N			N						TCTATTTTTTTTTCTTTCCATAACTATATTTCTTATCCATTCAGTAATTCCTTGCCTGCT[C/G]GCCCAATTTGTCCCTTGKCTTAAACACATAGCAGTGTTCCCTTTATATAAAGTTGTAATT	ACTTCGTCAGTAACGGACGCCATTCAGTAATTCCTTGCCTGCTC	GAGTCGAGGTCATATCGTGCCATTCAGTAATTCCTTGCCTGCTG	CTTAAACACATAGCAGTGTTCCCAGCGTTATGAGACCGATGGGCGTCTGCCTATAGTGAGTC
MAL12_3683	MAL12	exonic	PFL1280w	1074421	Y	N	Y	Y	0.173184				Y	TTATCATTACAATTATTATTATTATTATTATGTTTGTACAATTCATTTTTATTACTAATT[A/G]ATATTCCTTCCTTTTCAATAATATCCTTTTCATTTATTTTATCTTCTTYTTTTTCTTCTT	ACTTCGTCAGTAACGGACGGTTTGTACAATTCATTTTTATTACTAATTA	GAGTCGAGGTCATATCGTGGTTTGTACAATTCATTTTTATTACTAATTG	TATTCCTTCCTTTTCAATAATATCCTTCCGACCAAGGCCAACTCGATGTCTGCCTATAGTGAGTC
MAL12_3793	MAL12	intergenic		1121318	N	N	N	N						AAAACACTTATTATTCAATTTTTGTCATAATCATTTTATTTGTAATAATAGTTAAAAAAC[A/C]CTTATGGTTCAGTTTTATGCTTTTATTATCTTAATTTTTTTTTTTTTAGGTTTTTTTTTT	ACTTCGTCAGTAACGGACGAATAAAAGCATAAAACTGAACCATAAGT	GAGTCGAGGTCATATCGTGAATAAAAGCATAAAACTGAACCATAAGG	ACAAATAAAATGATTATGACAAAAATACCGGCGAGTGGTAAATGCCCGTCTGCCTATAGTGAGTC
MAL12_3933	MAL12	exonic	PFL1385c	1162016	Y	N	Y	Y	0.379888	Y				TGTTAAATGTTAATATGAAAAATATGATAACAGGAAATAATTTTATGGATGTTGTTAAAA[A/G]TACATTAGCTCAATCAGGTGGATTAGGAAGTAATGATTTAATAAATTTCTTAAATCAAGG	ACTTCGTCAGTAACGGACGCCTAATCCACCTGATTGAGCTAATGTAT	GAGTCGAGGTCATATCGTGCCTAATCCACCTGATTGAGCTAATGTAC	TTTAACAACATCCATAAAATTATTTCGGACCCTCATTGCGTTTGTAGAGGTCTGCCTATAGTGAGTC
MAL12_4301	MAL12	exonic	PFL1490w	1268875	N			N						GACCTTCAACATTATRACCTTCAACATTATAACCTTCAACATTATAACCTTCAACATTAT[A/G]ACCTTCAACATTATAACCTTCAACATTATAACCTTCAACATTATAACCTTCAACATGTTC	ACTTCGTCAGTAACGGACGAATGTTGAAGGTTATAATGTTGAAGGTT	GAGTCGAGGTCATATCGTGAATGTTGAAGGTTATAATGTTGAAGGTC	TAATGTTGAAGGTTATAATGTTGAAGTGCAGGACCGAACCTAGTATTCGTCTGCCTATAGTGAGTC
MAL12_4425	MAL12	exonic	PFL1540c	1325995	Y	Y	Y	Y	0.0167598					TTTATTAACACATATAAAACAAAAGATGCATATACAACAAAAACAAAAAATTATAAATAT[A/G]CCACATGAAGAAGTTTTATATTTTTCAAATTTATACAATATAAAAGATGAACAACGAGAT	ACTTCGTCAGTAACGGACGTTGAAAAATATAAAACTTCTTCATGTGGT	GAGTCGAGGTCATATCGTGTTGAAAAATATAAAACTTCTTCATGTGGC	TATTTATAATTTTTTGTTTTTGTTGTCAGGCTCCCAGTTGTCAGCGACGTCTGCCTATAGTGAGTC
MAL12_4719	MAL12	exonic	PFL1645w	1425743	Y	Y	N	Y	0.268156					TATTTTATTAACAATATCTTTAAACATATTATCAACAATTTCACATAAGTATGCACTAAC[A/T]GARGTAGGTGTATTATATAATTTACAATTTGTAACAATTAAATTAACATCTTCAAAAAAA	ACTTCGTCAGTAACGGACTCAACAATTTCACATAAGTATGCACTAACA	GAGTCGAGGTCATATCGTTCAACAATTTCACATAAGTATGCACTAACT	AGGTGTATTATATAATTTACAATTTGTTTACACGGGGCTAGTCAATCCTGGTCTGCCTATAGTGAGTC
MAL12_5031	MAL12	exonic	PFL1800w	1552072	Y	N	Y	Y	0.882682					TTCTTTTAATATTTTGTATATAAAAAATTTTTTAAAAAAAATGATGTTTTGCAAATCAGA[A/G]GTGTATTCATATATTTTTATACATCTTGTTGTTAGAAGATAAAAAAATAATAAAACATAT	ACTTCGTCAGTAACGGACAAAAAAATGATGTTTTGCAAATCAGAA	GAGTCGAGGTCATATCGTAAAAAAATGATGTTTTGCAAATCAGAG	TGTATTCATATATTTTTATACATCTTGGAGTCGAATATACCATCGTAACGCGTCTGCCTATAGTGAGTC
MAL12_5126	MAL12	exonic	PFL1855w	1589317	Y	N	N	Y	0.709677					AAGAGTTTGGTTCCTCATCGTCTTATTCAACAGACTATGTTAATAAAAGAAAGAGGATGA[A/G]GACCCCGTCTTCATCTTATGATAGTAGTTTAGAAATAAGAAAACGTGAGGAAAAAAAGAA	ACTTCGTCAGTAACGGACGACTATCATAAGATGAAGACGGGGTCT	GAGTCGAGGTCATATCGTGACTATCATAAGATGAAGACGGGGTCC	CATCCTCTTTCTTTTATTAACATAGACCCACAGACGTTGGTCCGTAGGTCTGCCTATAGTGAGTC
MAL12_5347	MAL12	exonic	PFL1930w	1668322	Y	Y	N	Y	0.960894					ATCATTCTCTTTAATTAAATCATCCACTTGTTTATTTAAAGATGTTTTCGTATTATTTAA[A/G]TATTCATTTTCTTTCTTTAATTCATTTATTTCATTATGTAACACATGTTCTATATTTATT	ACTTCGTCAGTAACGGACGAAATGAATTAAAGAAAGAAAATGAATAT	GAGTCGAGGTCATATCGTGAAATGAATTAAAGAAAGAAAATGAATAC	TAAATAATACGAAAACATCTTTAAACTGACATATTGCGCTTGGATGCGGTCTGCCTATAGTGAGTC
MAL12_5682	MAL12	exonic	PFL1980c	1755388	Y	Y	Y	Y	0.273743					ATTATCAAATAAATTAGTAGATAAAAAAGAATAATGATTTTTAAAGTGCGGTAATTTCAT[A/G]TCTTTTGGATCTTTGCTTCTTTTACCTTTTCTTCTTACTTTATTCTTATTATTATCATCA	ACTTCGTCAGTAACGGACGGTAAAAGAAGCAAAGATCCAAAAGAT	GAGTCGAGGTCATATCGTGGTAAAAGAAGCAAAGATCCAAAAGAC	TGAAATTACCGCACTTTAAAAATGATGCCAATATGACGATTGCTAGAGTCTGCCTATAGTGAGTC
MAL12_5702	MAL12	intergenic		1770574	Y	N	N	Y	1					AATATATAACTTTTTTTTTTTTTTTTTTTTTTTTTTAATGATCAGACGTACAGTTATGAA[A/G]AAATTTTGGTTGGCTATTGGGGGAAAAAAAAAAAAAAAAAAAAACGAAGGTACATACGCA	ACTTCGTCAGTAACGGACGCCCCCAATAGCCAACCAAAATTTT	GAGTCGAGGTCATATCGTGCCCCCAATAGCCAACCAAAATTTC	TCATAACTGTACGTCTGATCATTAGGATAGGCCAACGCTCAATCGTGTCTGCCTATAGTGAGTC
MAL12_5865	MAL12	intronic	PFL2110c	1834448	Y	Y	N	Y	0.217877					AAATATATTCATATAAATGTATGAGTAATTTTTTTTTTGTACAAAACACAAAAGTCAAAC[A/G]CGAGATATCATATATTTTGTTATTTTTTTTTTTTTTTTTTTTTTTTTTTTTTTAATATTC	ACTTCGTCAGTAACGGACGTTTGTACAAAACACAAAAGTCAAACA	GAGTCGAGGTCATATCGTGTTTGTACAAAACACAAAAGTCAAACG	GAGATATCATATATTTTGTTATTTTTTGTTTGCACTATCAACCGTCCGCGTCTGCCTATAGTGAGTC
MAL12_5927	MAL12	exonic	PFL2120w	1850402	Y	N	N	Y	0.886792					TGATGTGGAATGTTTCCATTTTGCGTTGTTATATTTTTCACATTATGTTGATTATCACAA[A/G]GGGATACATTTTTAAAATCATATATATTATTTGCTTCTGTTTTTAAATAATGTATTAAAT	ACTTCGTCAGTAACGGACTTTTTCACATTATGTTGATTATCACAAA	GAGTCGAGGTCATATCGTTTTTTCACATTATGTTGATTATCACAAG	GGATACATTTTTAAAATCATATATATTACAATGGTCTTCATGCGCCCTCGTCTGCCTATAGTGAGTC
MAL12_6325	MAL12	exonic	PFL2335w	1995202	Y	Y	Y	Y	0.620112					TTTTTTTCCCATCTTCTTCTCTTACTTTTGATTCGATATCTTTATCATTTTTTTTAAAAA[A/C]CAATTTGCTATGACCATTATTATTATTATTATTATTTTTATTATTATTGTTATTATTATT	ACTTCGTCAGTAACGGACGAATAATAATAATGGTCATAGCAAATTGT	GAGTCGAGGTCATATCGTGAATAATAATAATGGTCATAGCAAATTGG	TTTTAAAAAAAATGATAAAGATATCGGTACGAGATTGGCCCTGTGTCAGTCTGCCTATAGTGAGTC
MAL12_6499	MAL12	exonic	PFL2405c	2054072	Y	N	Y	N						TTTCCTCCTAAAGTACCGGAACCGGAACGACCACACGAACCARWAATGGAACCTCAGGTT[A/G]AACCCGAACCAGGACCATTGCCTGAAGAGGTCAGAGAACCTGAACCGGAACCAGAAGCAG	ACTTCGTCAGTAACGGACCAATGGTCCTGGTTCGGGTTT	GAGTCGAGGTCATATCGTCAATGGTCCTGGTTCGGGTTC	TGGTTCGTGTGGTCGTTCTGCACCTGAAGCGAACTGTCTGGTCTGCCTATAGTGAGTC
MAL12_6502	MAL12	exonic	PFL2405c	2054195	Y	N	Y	Y	0.810056					GGGATTCCCAAATTTCTTCCTTATCGCATGAATCTTCTTCAGGATGGTTTATCAAAGTAA[C/G]GTCTACATTATTATGTAGGTGATATATTTTTCCTTTATATTTATAAATTAAATAAGGAGG	ACTTCGTCAGTAACGGACTCTTCTTCAGGATGGTTTATCAAAGTAAC	GAGTCGAGGTCATATCGTTCTTCTTCAGGATGGTTTATCAAAGTAAG	TTATGTAGGTGATATATTTTTCCTTTAGCTTAGGGCGGGGACTCATTCGTCTGCCTATAGTGAGTC
MAL12_6704	MAL12	exonic	PFL2520w	2138721	Y	Y	N	Y	0.569832					TATTATTTAAATTTGTAATAAATGCATTTAATCGACTTTCCATTTGCTTTTTAAAATCAT[A/C]TAATTTATTTTCTTCTTTAGAATATTCATTTAYATTTTTTTTTAATTCTTCATATTTTTC	ACTTCGTCAGTAACGGACGCGACTTTCCATTTGCTTTTTAAAATCATA	GAGTCGAGGTCATATCGTGCGACTTTCCATTTGCTTTTTAAAATCATC	AATTTATTTTCTTCTTTAGAATATTCAAGTCGTAGGACGCTGTGCCTAGGTCTGCCTATAGTGAGTC
MAL12_6735	MAL12	exonic	PFL2545c	2162862	Y	Y	Y	Y	0.955307					TAATATGAGTCTTAGAAATTTTAGAACCTTAGTAGAACTTCAAAGTGACATTTTATCAAT[A/G]TACGTTGAATTAGAAGATGAAAATGATGCACAAGATGATTTATATGATAAAATAAAAAAT	ACTTCGTCAGTAACGGACGGCATCATTTTCATCTTCTAATTCAACGTAT	GAGTCGAGGTCATATCGTGGCATCATTTTCATCTTCTAATTCAACGTAC	TTGATAAAATGTCACTTTGAAGTTGGCGCGATCCTATGACCACTGAGTCTGCCTATAGTGAGTC
MAL12_6781	MAL12	exonic	PFL2585c	2191383	Y	Y	Y	N						AGTAGGTTATTATGCGAATGTGATACGTATGCAGCTACCAATTATGATAATGACCCCGAG[A/G]TGAAAAAAGTAATGCAACAATTTGACGAACATACCACACAACGTTTACTCGAATACAATG	ACTTCGTCAGTAACGGACGACCAATTATGATAATGACCCCGAGA	GAGTCGAGGTCATATCGTGACCAATTATGATAATGACCCCGAGG	GAAAAAAGTAATGCAACAATTTGTACTTCGGGCGAACATGACAGCGTCTGCCTATAGTGAGTC
MAL12_72	MAL12	exonic	PFL0030c	50686	Y	N	Y	Y	0.301676					YMTGCGAGRTMCTTAYAATAAGYATAAAGGTGTTTTAATTCCTCCWAGACGTAGACAATT[A/G]TGTTTCTCAAGGATTGTGAGAGGTCCCGCAAATTTAAGAARCTTAAAKGAATTTAAAGAA	ACTTCGTCAGTAACGGACGGACCTCTCACAATCCTTGAGAAACAT	GAGTCGAGGTCATATCGTGGACCTCTCACAATCCTTGAGAAACAC	GGAGGAATTAAAACACCTTTATTTCAAAGGTAGACCCGACACGTTTGTCTGCCTATAGTGAGTC
MAL13_1172	MAL13	exonic	PF13_0066	512792	Y	Y	Y	Y	0.541899					TTGGGCCCAGGTACTATAAATACAAATTTGTTAAGAGACATATCAAAAAATACAAAAAGG[A/G]CAATTCCATATATATGATACCACCAAATAAATAAATATTAAATTGATATATATATATATA	ACTTCGTCAGTAACGGACTTTGGTGGTATCATATATATGGAATTGT	GAGTCGAGGTCATATCGTTTTGGTGGTATCATATATATGGAATTGC	CTTTTTGTATTTTTTGATATGTCTCGCATCCGTCCACAAGTTAGGTGGTCTGCCTATAGTGAGTC
MAL13_1305	MAL13	exonic	MAL13P1.70	596533	Y	N	Y	Y	0.547486					ATAATTTTTTTGGAGATTATAATTCATTTTTGGGTATCATGCCATTTTATAATAAAGAGG[A/G]AAAAAAAGGAAAGATAAATAAAGASGAAAAAAAAGGAAATATTCAYAAAGAKGAAAAAAA	ACTTCGTCAGTAACGGACGGGGTATCATGCCATTTTATAATAAAGAGGA	GAGTCGAGGTCATATCGTGGGGTATCATGCCATTTTATAATAAAGAGGG	AAAAAAGGAAAGATAAATAAAGAATCGGAGATGGGCCTGTCAAGCGTCTGCCTATAGTGAGTC
MAL13_1476	MAL13	exonic	PF13_0095	714924	Y	Y	Y	Y	0.581006					CATTCATAATAATATCTTTTATAAGATCTGATTTTTTCTTATGTTGAGAGGTTTGTCCTA[A/G]GTTTACTTGATCAAAATCTATTCTACCACTTAATGGATCAATTAAACTTTGGAAGGTAGC	ACTTCGTCAGTAACGGACGTTTTCTTATGTTGAGAGGTTTGTCCTAA	GAGTCGAGGTCATATCGTGTTTTCTTATGTTGAGAGGTTTGTCCTAG	TTTACTTGATCAAAATCTATTCTACCCGTAACCCGGATGGCTCTCAACGTCTGCCTATAGTGAGTC
MAL13_1528	MAL13	exonic	MAL13P1.93	743761	Y	N	Y	Y	0.256983					ATATTTGAAAATTATTATAGTGATGATAGTAGTAGTATTAAACATTTATCTTCAAGTTCA[A/G]ATGATGAAAATAAATTAGATGAAGAAGATTTTTTAAAGGATGTAAATTTAATAAATAATA	ACTTCGTCAGTAACGGACTCTTCTTCATCTAATTTATTTTCATCATT	GAGTCGAGGTCATATCGTTCTTCTTCATCTAATTTATTTTCATCATC	GAACTTGAAGATAAATGTTTAATACTGTCTCTTCAAGGCACGACTCGTGTCTGCCTATAGTGAGTC
MAL13_1703	MAL13	intergenic		815532	Y	N	Y	Y	0.296089					CAAGGAATTGAAAAACATACCATAAATTTTTTTATGGACATGTTTTTTTTATTTTATACA[A/G]ATATGTGAAAGKTTTTTTAAAAATTCCCTTCACCCAAAAAAAAAAAAAAAAAATATATAT	ACTTCGTCAGTAACGGACGTTATGGACATGTTTTTTTTATTTTATACAA	GAGTCGAGGTCATATCGTGTTATGGACATGTTTTTTTTATTTTATACAG	TTTTTTAAAAATTCCCTTCACCGGCATTTCGTGTACCTACCACCGTCTGCCTATAGTGAGTC
MAL13_1709	MAL13	exonic	MAL13P1.105	816155	Y	Y	Y	Y	0.256983					CAATGATGTAGATGCTAAYASMACATCCTGGTCAGTATCTTGTGATAAATAATTTAATTT[A/G]TCCGCTAAAAAATAAAGTATAATTTCACAGCTTTTTTTATTTGTATCTGTGTTTTTCATG	ACTTCGTCAGTAACGGACGTGTGAAATTATACTTTATTTTTTAGCGGAT	GAGTCGAGGTCATATCGTGTGTGAAATTATACTTTATTTTTTAGCGGAC	AATTAAATTATTTATCACAAGATACTGAGCTTCGTAGCAAGTGAGGACCGTCTGCCTATAGTGAGTC
MAL13_1783	MAL13	intergenic		854947	Y	Y	Y	Y	0.284916	Y				TATGAAATTTTTGATATAAATTTTCCAAATATATAGAAAAGAAAAATGAATTAATTTGGG[A/G]TTCCTTTAATTTATATACAACTATTCCAAGAATTTTTTTTTTCTTTTTTTTTTTTTTTTT	ACTTCGTCAGTAACGGACGAGAAAAGAAAAATGAATTAATTTGGGA	GAGTCGAGGTCATATCGTGAGAAAAGAAAAATGAATTAATTTGGGG	TCCTTTAATTTATATACAACTATTCCATTCGCGGCGATCCCATAGAGAAGTCTGCCTATAGTGAGTC
MAL13_1904	MAL13	exonic	MAL13P1.119	901094	Y	N	N	Y	0					CTCTAATCATATCACTTAAAACTCTAGATAATACATCTATTACACAAGATATGATAAATA[A/T]CGTTAAAAGGAATTATTCAAAGTGGACAAAAATTGAAAAATGTCAAATCAAAAAAAAAAA	ACTTCGTCAGTAACGGACGTGTCCACTTTGAATAATTCCTTTTAACGT	GAGTCGAGGTCATATCGTGTGTCCACTTTGAATAATTCCTTTTAACGA	ATTTATCATATCTTGTGTAATAGATGTGGTACAGCCTGCTCCGTTTGAAGTCTGCCTATAGTGAGTC
MAL13_2036	MAL13	exonic	MAL13P1.124	942637	Y	N	Y	Y	0.217877					GATACATGTATTTATATTTGTTTCCTTTTTAATGTCCTGATCAACATTTACTATTTTATC[A/G]TCCACTTTACTGTAATTATAAGATGGTATATATTTTTCTTCATTCTCTTTTATTTTATTG	ACTTCGTCAGTAACGGACTGTCCTGATCAACATTTACTATTTTATCA	GAGTCGAGGTCATATCGTTGTCCTGATCAACATTTACTATTTTATCG	CCACTTTACTGTAATTATAAGATGGGTCCCTGGAACCAACGACCTGTGTCTGCCTATAGTGAGTC
MAL13_213	MAL13	exonic	MAL13P1.62	109962	Y	Y	N	Y	0.195531					AGAAGTTATAGAGCACTAAACGAAATTGAGGATCTTCGAGATACTAAAAAACCTCATGTA[A/C]AAATAATATTACTTAGTGAAGAAGATAAAAAAAATGATGAAAAAGAAAAGATTAAAGAAA	ACTTCGTCAGTAACGGACTCTTCGAGATACTAAAAAACCTCATGTAA	GAGTCGAGGTCATATCGTTCTTCGAGATACTAAAAAACCTCATGTAC	AGTGAAGAAGATAAAAAAAATGATGCTCCACGGACACATTGGCTGACGTCTGCCTATAGTGAGTC
MAL13_2213	MAL13	exonic	MAL13P1.133	1013875	Y	N	Y	Y	0.374302					TATTACATTGTAATGATAATAAAAATTTTGAGGGTAACCAAGATAAGAATGATCATAGAA[A/C]TGTGTATAATATAAAGAAAGGGAAATATAGAAAAGATAAAAGAAAGACTTATAAAGATAT	ACTTCGTCAGTAACGGACGGGTAACCAAGATAAGAATGATCATAGAAA	GAGTCGAGGTCATATCGTGGGTAACCAAGATAAGAATGATCATAGAAC	GTGTATAATATAAAGAAAGGGAAATTCCCATTGTGGCGTCGATGAAGGTCTGCCTATAGTGAGTC
MAL13_2350	MAL13	exonic	MAL13P1.137	1059194	N			N						TGAACTATTAAATAAATATGATGAKAATATAATAAAYGAAGAAAGAAAAGAAAAGGAAAY[A/T]TTGAAAAACGAATTAGATATAATTAAAAAAGAATATRATGAACTATTAAATAAATATGAT	ACTTCGTCAGTAACGGACGTTTTTAATTATATCTAATTCGTTTTTCAAT	GAGTCGAGGTCATATCGTGTTTTTAATTATATCTAATTCGTTTTTCAAA	TTTCCTTTTCTTTTCTTTCTTCTTACCGAAGGGTGGACAGCGTTGTCTGCCTATAGTGAGTC
MAL13_2591	MAL13	exonic	MAL13P1.151	1174520	Y	N	N	Y	0.54375					AGAAAAATAAGAAGATATACAAATAAAATGTGTGAAGAAAATGATAACATATCCTTTGAA[C/G]CATCTGAAAATATTAAAGAACAAAGTAATAAAAAAGGAAGTATCGAAACGTCTTCTAGTA	ACTTCGTCAGTAACGGACTGAAGAAAATGATAACATATCCTTTGAAC	GAGTCGAGGTCATATCGTTGAAGAAAATGATAACATATCCTTTGAAG	ATCTGAAAATATTAAAGAACAAAGTACGTAGCCTGTCCGTGACGAGAGTCTGCCTATAGTGAGTC
MAL13_2661	MAL13	exonic	PF13_0151	1217092	Y	Y	N	Y	0.212291					AAATATGGTTAACTCTTCTTCATATATATTATATAATATATCAAATCTTTCTAATAAAAT[A/G]TCAACATTTTTTATCATTTTTTCTCCATATATCTTTTTTTCTTCATTAGTTTCATTTCTT	ACTTCGTCAGTAACGGACTGGAGAAAAAATGATAAAAAATGTTGAT	GAGTCGAGGTCATATCGTTGGAGAAAAAATGATAAAAAATGTTGAC	TTTTATTAGAAAGATTTGATATATTATGTCGGTAGATCACGTTCAGCACGTCTGCCTATAGTGAGTC
MAL13_28	MAL13	exonic	PF13_0075	103054	Y	N	Y	Y	0.592179					TAATTCATATTTCTGCAGATATTTTTACATTCATTTTCAGATTYATATTGARACAGCTTC[A/G]CAATATATTCCATAAGACCTTCCAATAACTTTTGCGAGTATTTATWATATTCACGAGTTT	ACTTCGTCAGTAACGGACTTATTGGAAGGTCTTATGGAATATATTGT	GAGTCGAGGTCATATCGTTTATTGGAAGGTCTTATGGAATATATTGC	AATCTGAAAATGAATGTAAAAATATCAGTAGCGGAGGGCTGATTCTCAGTCTGCCTATAGTGAGTC
MAL13_2894	MAL13	exonic	MAL13P1.166	1305226	Y	Y	Y	Y	0.977654					TTTGTACGTATATATATATATATTTTTTTTTTTTTTTTTTTTCCTAACGTATGTATAAAT[A/T]TGGCCAGACAAAGAAATGTATATCAACTGATTTGAAAAATTGAAATATTTTTTTCGATGA	ACTTCGTCAGTAACGGACATATACATTTCTTTGTCTGGCCAT	GAGTCGAGGTCATATCGTATATACATTTCTTTGTCTGGCCAA	TTTATACATACGTTAGGAAAAAAAAGTCTGGTGAGCTAAAGACCGTGGTCTGCCTATAGTGAGTC
MAL13_3042	MAL13	exonic	PF13_0181	1359487	Y	N	Y	Y	0.581006					TTAAATCATTTAAATCGTTATATACAAAAAAAAGAAACAATATATATATATCATTCAATA[A/C]AGATAAAAACAGATTAATTCCTTCAATCAATATAATAGAAGCAGAAAAAAATGATATCAT	ACTTCGTCAGTAACGGACGTGATTGAAGGAATTAATCTGTTTTTATCTT	GAGTCGAGGTCATATCGTGTGATTGAAGGAATTAATCTGTTTTTATCTG	TTGTTTCTTTTTTTTGTATATAACGCAGCACTTGTCAGCCTAGCGTTGTCTGCCTATAGTGAGTC
MAL13_3142	MAL13	exonic	PF13_0190	1399233	Y	Y	Y	Y	0.346369					TAAAGAAGATGAAGAGAAAAGAAAAGAAAAAGAAAAAGAACGAGAAAAACAAAATGAGAA[A/G]GAAAAACAAAAACAAAAAGAAATGGAAAAAAARAATAAAAATAAAAATGATTCCTTAATG	ACTTCGTCAGTAACGGACAAAAGAACGAGAAAAACAAAATGAGAAA	GAGTCGAGGTCATATCGTAAAAGAACGAGAAAAACAAAATGAGAAG	AAAAACAAAAACAAAAAGAAATGGGCAGAGGGTTCCCGTTACTCAGTCTGCCTATAGTGAGTC
MAL13_3298	MAL13	intergenic		1484845	Y	N	N	Y	0					CATAATAAATATAAAAGAAATATATATATAAATTTTTCCTTTGTGGCCTGTTTTTTTTTY[A/C]AGTTCATAATTTTTGCGTCACAAGAAAATATAACTAATTTATAGGAAAATTTTAATATAT	ACTTCGTCAGTAACGGACGTTCTTGTGACGCAAAAATTATGAACTT	GAGTCGAGGTCATATCGTGTTCTTGTGACGCAAAAATTATGAACTG	AAAAAAAAACAGGCCACAAAGTCACTCAAGGCCGTTAGCTGTGGTCTGCCTATAGTGAGTC
MAL13_3345	MAL13	exonic	PF13_0210	1512443	Y	N	N	Y	0.196078					AATATTAGCTTCTATGTTATTTGGATTTAGAAAAAATTCGTCCATACTCAAATTTTTGTA[A/C]ATATCATCATTATYCCTTATAAAATTATTATTAGAATGTTTCCCTGCATCATAATGTTCG	ACTTCGTCAGTAACGGACAAAATTCGTCCATACTCAAATTTTTGTAA	GAGTCGAGGTCATATCGTAAAATTCGTCCATACTCAAATTTTTGTAC	AATTATTATTAGAATGTTTCCCTGCACTTGAAGCCGTCCTTGTCCCAGTCTGCCTATAGTGAGTC
MAL13_3621	MAL13	exonic	PF13_0223	1624489	Y	N	Y	Y	0.977654					CATGCTACTAATACGTTAGTTCAGAGCATTCTATTATATAAAAAATTAAAATACGAAACG[A/G]AACATCAAAAAATAAAAATAACAGCAAAATAAAGCAAAGGAAAAGAAACAAAAAAGTTTA	ACTTCGTCAGTAACGGACGTTTGCTGTTATTTTTATTTTTTGATGTTT	GAGTCGAGGTCATATCGTGTTTGCTGTTATTTTTATTTTTTGATGTTC	GTTTCGTATTTTAATTTTTTATATAAGGGCTAACTGTGCTCGGAAGTTGTCTGCCTATAGTGAGTC
MAL13_3781	MAL13	exonic	MAL13P1.214	1696966	Y	N	Y	Y	0.659218					TTTATATTTTCATATGTKTGTAAAGTTTTTAGCACCTTCATCCGTATATTGATTATTTTC[A/C]AGGAATGTTTTATCAGAGTTTAAGTTTTCAATCAAAGTCATGATTAAATAAATGGGAACA	ACTTCGTCAGTAACGGACGCACCTTCATCCGTATATTGATTATTTTCA	GAGTCGAGGTCATATCGTGCACCTTCATCCGTATATTGATTATTTTCC	GGAATGTTTTATCAGAGTTTAAGTTGACATGAGTGCATTGCTCCGCTGTCTGCCTATAGTGAGTC
MAL13_3840	MAL13	exonic	MAL13P1.380	1742617	Y	N	N	Y	0.0114943					AAATATACMTATGGAAAAAGTGCAGTAAATTTTCTAACAAATGAAAATCAATTATATGTT[A/G]ATAATATAAAAAAAAAATATAGGTCAGTTGCTGGAGAYATAAATATAAATATGAACAAAG	ACTTCGTCAGTAACGGACGTTCTAACAAATGAAAATCAATTATATGTTA	GAGTCGAGGTCATATCGTGTTCTAACAAATGAAAATCAATTATATGTTG	AAAAAAAAAATATAGGTCAGTTGCAAAGCTCGGTTTTCCGTGGACCGTCTGCCTATAGTGAGTC
MAL13_3868	MAL13	exonic	MAL13P1.390	1760453	Y	N	Y	Y	0.117318					CACATTCGAATTTTTCTATAACATGATTTTCATCATTTTTACCTTTTTCTTCTAAAGGTA[A/T]TGGTATAACATGTTGTTTATATAATTCGTCTGTTTBTATAAATGAATTAAATAAAGGATT	ACTTCGTCAGTAACGGACACGAATTATATAAACAACATGTTATACCAT	GAGTCGAGGTCATATCGTACGAATTATATAAACAACATGTTATACCAA	ACCTTTAGAAGAAAAAGGTAAAAACTGAGACTTATGACAACGCGGCGTCTGCCTATAGTGAGTC
MAL13_390	MAL13	exonic	PF13_0019	175971	Y	Y	Y	Y	0.972067					TACATTTTATATAAAATAATATTTATATAAGAATGAAAAAATGATTTATGTAGCAACACT[C/G]AGCTCAGATTATGAAAGTCGAAAGAAGGAAGATAATATAAAAGGGAGGAGAAAATTATGG	ACTTCGTCAGTAACGGACGCCTTCTTTCGACTTTCATAATCTGAGCTG	GAGTCGAGGTCATATCGTGCCTTCTTTCGACTTTCATAATCTGAGCTC	GTGTTGCTACATAAATCATTTTTTGAACCTATCTTCACGAGCGACACGTCTGCCTATAGTGAGTC
MAL13_3943	MAL13	exonic	PF13_0241	1809977	Y	Y	Y	Y	0.296089					ATGTGATTATTTATATCATGAATTTATTTTAAAAAATAGTAAGAATGAAAAAAACGAAGC[A/G]AAAAAAAGAGAACAAAATATTGAGGTCGTTCGTTTAAATAATGGAATTATAAACAAAGGA	ACTTCGTCAGTAACGGACCGACCTCAATATTTTGTTCTCTTTTTTTT	GAGTCGAGGTCATATCGTCGACCTCAATATTTTGTTCTCTTTTTTTC	CTTCGTTTTTTTCATTCTTACTATTGACTGGTCCATAGCCAACCGCTGTCTGCCTATAGTGAGTC
MAL13_4051	MAL13	exonic	PF13_0247	1872783	Y	N	Y	Y	0.374302					TGTGCAYTATCATCAACTAAAGAAATATCTAAACTATCTGTAAAAGTATGTTTAGAACTA[A/T]CATTTGAAGAGAAGTTACATCCGTGTATGACTTTTTTTTCATATTTTGGTTTTAAAACTA	ACTTCGTCAGTAACGGACCACGGATGTAACTTCTCTTCAAATGT	GAGTCGAGGTCATATCGTCACGGATGTAACTTCTCTTCAAATGA	AGTTCTAAACATACTTTTACAGATAGTACTCGTATGCTTGCATGGAGCCGTCTGCCTATAGTGAGTC
MAL13_4280	MAL13	exonic	MAL13P1.246	1957902	Y	N	Y	Y	0.329609					ATATATATATGAGATGGAAAAAATGAAAAAGAAAAAGATAAGTGTTGATGAATTAAAAAA[A/T]ACAAAAATGAATTATTTTGAAATGTTAAATTTAAAAATGAAGATGAAAATAAAAAAGTTC	ACTTCGTCAGTAACGGACAAAAAGATAAGTGTTGATGAATTAAAAAAA	GAGTCGAGGTCATATCGTAAAAAGATAAGTGTTGATGAATTAAAAAAT	CAAAAATGAATTATTTTGAAATGTACGGTACTGCCTGTCGCATAGAGTCTGCCTATAGTGAGTC
MAL13_4490	MAL13	exonic	MAL13P1.256	2034181	Y	Y	Y	Y	0.0167598					TTACTTCAGAAGAGGATTCTGAGATGAAATCTTCATGTAGGGAGAAAAATAATAATATAA[A/G]AATGGGAATCCCCAAAATGAAAAACAATAGTAATTATAATAAAAATGATGATAATAATAA	ACTTCGTCAGTAACGGACGTTTTCATTTTGGGGATTCCCATTT	GAGTCGAGGTCATATCGTGTTTTCATTTTGGGGATTCCCATTC	TATATTATTATTTTTCTCCCTACATGAATGTTGACCGAACCGCATACGGGTCTGCCTATAGTGAGTC
MAL13_4580	MAL13	exonic	MAL13P1.262	2066887	Y	Y	Y	Y	0.642458					YATCATCATCATTATTATTATCACCATCATTGTCAATATCCATGTTGACCCTATCTAATG[A/C]TTTTGTTCCCTTTTTTTTTTTTTTACGCATACACTTCTTTTCGCTCGTCCTCTCTTGCTC	ACTTCGTCAGTAACGGACTCAATATCCATGTTGACCCTATCTAATGA	GAGTCGAGGTCATATCGTTCAATATCCATGTTGACCCTATCTAATGC	TTTGTTCCCTTTTTTTTTTTTACAAGTTCGCCAGGTCAGTGGAGTCTGCCTATAGTGAGTC
MAL13_4677	MAL13	exonic	MAL13P1.268	2111329	Y	Y	N	Y	0.77095					GAACTTCTGTATCTATAGTCGATTTTGTTATTCTAAGCATATCATTAAGTAAAAAATTTA[A/C]GGTATCGACATTAACAGTGTAATAATTTCTTCCTAAATTTAAATGTTCTAWATAATTCAA	ACTTCGTCAGTAACGGACGAAATTATTACACTGTTAATGTCGATACCT	GAGTCGAGGTCATATCGTGAAATTATTACACTGTTAATGTCGATACCG	AAATTTTTTACTTAATGATATGCTTCCTTGCGTCCGAGAGTAAGGGCGTCTGCCTATAGTGAGTC
MAL13_4752	MAL13	exonic	PF13_0285	2158308	Y	N	Y	Y	0.513966					TTATTTTTGTTTGAATATATATTCAACTTCTTTGATGCATGTTCTGAAATTTTTAAGTAA[A/T]CTTTTTTTTTTTTATTCATGTCATTTTTCTTGTCCAGTTCGTTCATATATTGATTTTGCA	ACTTCGTCAGTAACGGACGTGATGCATGTTCTGAAATTTTTAAGTAAA	GAGTCGAGGTCATATCGTGTGATGCATGTTCTGAAATTTTTAAGTAAT	TTTTTTTTTTTTATTCATGTCATTTGAAGGCTGCCGATGTGACTTGTGTCTGCCTATAGTGAGTC
MAL13_4877	MAL13	intergenic		2236537	Y	Y	Y	Y	0.0167598					TAAATATAATTTTTAAGAATTAATTTATTTCAATCTTTTTTCTTCACATGTATATATATA[A/T]ATGAGCAAATTTACATAACTTATTAAAAATTTTAACATATATATATAWATATATATATAT	ACTTCGTCAGTAACGGACTTTTTAATAAGTTATGTAAATTTGCTCATT	GAGTCGAGGTCATATCGTTTTTTAATAAGTTATGTAAATTTGCTCATA	ATACATGTGAAGAAAAAAGATTGAGGTAAATCTCGACCGTTCGTCCGTCTGCCTATAGTGAGTC
MAL13_5	MAL13	exonic	MAL13P1.60	92674	Y	N	N	Y	0.173913					TTATAGGTGATGATATGGATTTTGGTGGTAATACAGATAGAGTCAAAGGATATATTAATA[A/C]GAAGTTCTCCGATTATTATAAGGAAAAAAATGTTGAAAAATTAAATAATATCAAAAAAGA	ACTTCGTCAGTAACGGACGTTTTTCCTTATAATAATCGGAGAACTTCT	GAGTCGAGGTCATATCGTGTTTTTCCTTATAATAATCGGAGAACTTCG	ATTAATATATCCTTTGACTCTATCTGTCCAGGGCTGAATGGTTCTCGATGTCTGCCTATAGTGAGTC
MAL13_5034	MAL13	exonic	MAL13P1.286	2306330	Y	N	Y	Y	0.0335196					TGAATTTTTCAACATCTTATTAATATTATTATTATTTGTGTTGTTGTTATTTTGTTCATC[A/C]TTCTTAATATTTTGGTCCTGGTTTTTTACAAACTTTAATATTGCTTTTATTAATAAAATA	ACTTCGTCAGTAACGGACGAAAAAACCAGGACCAAAATATTAAGAAT	GAGTCGAGGTCATATCGTGAAAAAACCAGGACCAAAATATTAAGAAG	ATGAACAAAATAACAACAACACAGCAACGATCCTACAGTATCCGCGTCTGCCTATAGTGAGTC
MAL13_5155	MAL13	intergenic		2362067	Y	N	N	Y	0.785276					AATGTAAAGAATACATTTCTTTTTTATTTTATTTTTTTATTAAAGTTTGTAAATTCATGA[A/T]GCTTCATGTAAATATAATTCTTGTATTCCTAGATATGAAAAAAGTGTGCTATGAATAAAT	ACTTCGTCAGTAACGGACGGAATACAAGAATTATATTTACATGAAGCT	GAGTCGAGGTCATATCGTGGAATACAAGAATTATATTTACATGAAGCA	CATGAATTTACAAACTTTAATAAAAAACCCGATGGATAGGTCGGTGAAGTCTGCCTATAGTGAGTC
MAL13_5272	MAL13	exonic	MAL13P1.301	2419099	Y	N	Y	Y	0.832402					ATTGTCCATCACTTAAAAAGAAAAAAAGCGTTTTCACAAAAATTAATAATTTATTTAAAA[A/G]TTATTTCAAAAGTATAGATGTACATGAAAAGTTTGGTTTTTCTAAAAAATTTAAATTCCA	ACTTCGTCAGTAACGGACGTTTCATGTACATCTATACTTTTGAAATAAT	GAGTCGAGGTCATATCGTGTTTCATGTACATCTATACTTTTGAAATAAC	TTTAAATAAATTATTAATTTTTGTGAACAACTGCTTGATGCCGCACACTGTCTGCCTATAGTGAGTC
MAL13_5368	MAL13	exonic	MAL13P1.307	2465780	Y	N	Y	Y	0.692737					TATTTCTAGGTGGAAATTTTAATAAAATCGATGAAATCTGAAAATTATTTTTATAACAAT[A/G]TGTTACCTTTCTATAAGTTTTGAAGAAAAAGTTGAAAATTCTACCATTCTTTAAAGCAAA	ACTTCGTCAGTAACGGACGTTTTCTTCAAAACTTATAGAAAGGTAACAT	GAGTCGAGGTCATATCGTGTTTTCTTCAAAACTTATAGAAAGGTAACAC	TTGTTATAAAAATAATTTTCAGATTTCGCGTTTATAGAGGTTGACCGGCGTCTGCCTATAGTGAGTC
MAL13_5458	MAL13	intergenic		2502209	Y	Y	Y	Y	0.463687					ACAAATTATATTGTGACAAAAAAAAAAAAAAAAAATTAAAAAAAAAATTAATTCATAAAG[A/G]CCAATATAAAAACCTTGACAGTTCTCTAATATATATATATATATATATATTTATGTTCAT	ACTTCGTCAGTAACGGACGAGAGAACTGTCAAGGTTTTTATATTGGT	GAGTCGAGGTCATATCGTGAGAGAACTGTCAAGGTTTTTATATTGGC	TTTATGAATTAATTTTTTTTTTAATTTTCTCGACAGTGCGATTACCGGCGTCTGCCTATAGTGAGTC
MAL13_5691	MAL13	exonic	PF13_0338	2567063	Y	Y	Y	Y	0.675978					TCTCCATTTTATGATGAAAATAGTATAAAACAAGAAATCAACAAAAAAGACCAAGAAATA[A/C]CTATGATTAATAAAACTATACCACAAGATGAAAAAGATATTCTATTCAATAATGAAAAAG	ACTTCGTCAGTAACGGACGAAATCAACAAAAAAGACCAAGAAATAA	GAGTCGAGGTCATATCGTGAAATCAACAAAAAAGACCAAGAAATAC	TATGATTAATAAAACTATACCACAAGAGCTTTCCGGGAGAAGTATGCCCGTCTGCCTATAGTGAGTC
MAL13_575	MAL13	intronic	MAL13P1.26	256929	Y	Y	Y	Y	0.0167598					ATAATACATATATTACAATAATAGTACAAAAATAATGTACATATATATGGACACATATCA[A/C]GAAAAACATAAACATATAAACAAACAAGTTTCTTATTTATCATACCAGTAATTTAAAGGC	ACTTCGTCAGTAACGGACACTTGTTTGTTTATATGTTTATGTTTTTCT	GAGTCGAGGTCATATCGTACTTGTTTGTTTATATGTTTATGTTTTTCG	GATATGTGTCCATATATATGTACATTGCTAAGTGTTAGGTTGGACGCCGTCTGCCTATAGTGAGTC
MAL13_5779	MAL13	exonic	PF13_0343	2610135	Y	Y	Y	Y	0.49162					TATTTAAATAATTGAAATATATCTATACGTATTCTTTTATTTCTATTAACTTGGGTGTTC[A/G]TTTTAATTCTCATAAAATAAGTTTCTAAATTTTTTTTTATATCTATAAGTTCATTTTTCA	ACTTCGTCAGTAACGGACTTCTTTTATTTCTATTAACTTGGGTGTTCA	GAGTCGAGGTCATATCGTTTCTTTTATTTCTATTAACTTGGGTGTTCG	TTTAATTCTCATAAAATAAGTTTCTAAGAAGCCGTTGATCCACAGGTTGGTCTGCCTATAGTGAGTC
MAL13_6133	MAL13	exonic	MAL13P1.346	2732097	Y	Y	Y	Y	0.944134					GTTTTTTCGACAGGTGGTAACATCGAATTTGTCATATTTTTTAGACTTGTCATATTTTTT[A/T]GACTTGTCATATTTTTTAGATTCATCAGAATTATCCGAGTCGTCTATATAATATTCCACT	ACTTCGTCAGTAACGGACTCATATTTTTTAGACTTGTCATATTTTTTA	GAGTCGAGGTCATATCGTTCATATTTTTTAGACTTGTCATATTTTTTT	ACTTGTCATATTTTTTAGATTCATCAACAGTGCAAGTCCACGTTGAGGGTCTGCCTATAGTGAGTC
MAL13_6153	MAL13	intergenic		2745068	Y	Y	Y	Y	0.977654					AATATATATTTTTTTTTATAAGGACATTTTTTAAAAGGATATATTAAAGGTATATATAAA[A/G]ATAAAATAATTCCACGTGTATAAAAGGGAATTGTAAACATTATATATATAAATATATATA	ACTTCGTCAGTAACGGACGTCCCTTTTATACACGTGGAATTATTTTATT	GAGTCGAGGTCATATCGTGTCCCTTTTATACACGTGGAATTATTTTATC	CCTTTAATATATCCTTTTAAAAAATGGCTATGTGCTAGTATCCGGGCAGTCTGCCTATAGTGAGTC
MAL13_641	MAL13	intergenic		292488	Y	Y	Y	Y	0.106145					TATTTGTGAACACACTCTTTTTATCATTATATTGTCTTGTTTTGTATTATTATTTTTTTT[A/T]AAATTTTTTTTTTGTAATTTGTTCTCTTTTTAAAGTAAGAATATGGAGTTATAAGAATTA	ACTTCGTCAGTAACGGACAAAGAGAACAAATTACAAAAAAAAAATTTT	GAGTCGAGGTCATATCGTAAAGAGAACAAATTACAAAAAAAAAATTTA	AAAAAAATAATAATACAAAACAAGACACAAGACGGCGATCATTTACTCGCGTCTGCCTATAGTGAGTC
MAL13_774	MAL13	exonic	MAL13P1.39	376068	Y	Y	Y	Y	0.251397					AAAAATTATAGCAAATGTATATATTATATAAAAATATTTATTAACAAAGGAATATTTAAA[A/G]TTTGGTTAAATGATTCATATAATAATGATTATTATAATTTATATTGTAAAAGAATTAGAA	ACTTCGTCAGTAACGGACTCATTATTATATGAATCATTTAACCAAAT	GAGTCGAGGTCATATCGTTCATTATTATATGAATCATTTAACCAAAC	TTAAATATTCCTTTGTTAATAAATATTGCAAGTGAGTTTATCGGTCCCCGTCTGCCTATAGTGAGTC
MAL14_1337	MAL14	intergenic		638894	N			N						AAAATATTTTTTAAATTAGTCGTTATCATATTTCGAATGATAAGTACACAAAATAACAAT[A/C]AGTCTGTTATATAAATGGTTACTTTATATTATATATATATATATATATATATATATATAT	ACTTCGTCAGTAACGGACGTTCGAATGATAAGTACACAAAATAACAATA	GAGTCGAGGTCATATCGTGTTCGAATGATAAGTACACAAAATAACAATC	GTCTGTTATATAAATGGTTACTTTATAGCCATCTGATTGCGGGCTCAAGTCTGCCTATAGTGAGTC
MAL14_1523	MAL14	exonic	PF14_0175	732776	N			N						TTTATATTTGGCTGATTRATACYAACGTTGTTTATATTTGGCTGATTCATACCYACARTG[A/G]TTATATTTGGCTGATTCATACCAACATTGTTTATATTTGGCTGATTCATACCAACATTGT	ACTTCGTCAGTAACGGACTGTTGGTATGAATCAGCCAAATATAAT	GAGTCGAGGTCATATCGTTGTTGGTATGAATCAGCCAAATATAAC	GGTATGAATCAGCCAAATATAAACGCTCTAGCCTGTACGGAAGTTGTCTGCCTATAGTGAGTC
MAL14_1686	MAL14	intergenic		812942	Y	N	N	Y	1					TTTTATAAAAATTTCCTTTTCTTTTTCTTAATWATTACTTTCTTTTCTTTTTTTTTCGGG[A/G]GGTGATTCAAAAAGGGGAAGATATGTATGGACAAATAATAAAAATATTTTTTATCTTTTA	ACTTCGTCAGTAACGGACCATATCTTCCCCTTTTTGAATCACCT	GAGTCGAGGTCATATCGTCATATCTTCCCCTTTTTGAATCACCC	CCGAAAAAAAAAGAAAAGAAAGACAGTTGCGCTCTCACCTAGTGGTCTGCCTATAGTGAGTC
MAL14_1790	MAL11	exonic	PF11_0251	949429	N			N						TTTATTTATTTATTTTTTTTTTTTTTTTTTGTTGTTGTAAGGTTTTGTATAGTGTTCTTC[A/G]TRAGAAGATAAATAAAAAAAGTGTAAAGTATGATTAATAGTAACATAATATTTTTATTTT	ACTTCGTCAGTAACGGACTTGTTGTAAGGTTTTGTATAGTGTTCTTCA	GAGTCGAGGTCATATCGTTTGTTGTAAGGTTTTGTATAGTGTTCTTCG	AGAAGATAAATAAAAAAAGTGTAAAGTGTGAATAGGCTTGCTCGTGAGCGTCTGCCTATAGTGAGTC
MAL14_1850	MAL14	exonic	PF14_0206	877663	N			N						TTGTTTGTATTATAAAGATATTCTTTGTTAATTTGAGAATTGTTAAGSCTTACATCGRTC[A/G]CATATAACAATAAATGATCGCAATAAATTTTTTTAATTTTATAAWTATTATTATTATTAT	ACTTCGTCAGTAACGGACAATTTATTGCGATCATTTATTGTTATATGT	GAGTCGAGGTCATATCGTAATTTATTGCGATCATTTATTGTTATATGC	TTAACAATTCTCAAATTAACAAAGACGCTTCGATGGCACCCTTACGAGTCTGCCTATAGTGAGTC
MAL14_2025	MAL14	intergenic		921344	N			N						TAATTTTAATTATTTTATTTTTATAAAAAGAATAATACGAAAAATTAACCATAACCATCA[A/G]TTRGATATAATACAAAATAGGATTTATAACCATATTTTATATAAATCTTATTAATTTTTA	ACTTCGTCAGTAACGGACGAATACGAAAAATTAACCATAACCATCAA	GAGTCGAGGTCATATCGTGAATACGAAAAATTAACCATAACCATCAG	ATAATACAAAATAGGATTTATAACCACTTCAGCATCCGAATCAGGTCCGTCTGCCTATAGTGAGTC
MAL14_2074	MAL14	intronic	PF14_0224	941330	N			N						ATATATATATATTTTATATGCATTTATGTATAATTTCCATAAACTTCTTAATAACACATA[A/G]RTGATGTGCACACATATCCTTTATGTAAGCATAAATACTCTATTTAAAATTTTATATGGA	ACTTCGTCAGTAACGGACGAATTTCCATAAACTTCTTAATAACACATAA	GAGTCGAGGTCATATCGTGAATTTCCATAAACTTCTTAATAACACATAG	TGATGTGCACACATATCCTTTATTAAGCCTGCGTGTACTGGGAACGTCTGCCTATAGTGAGTC
MAL14_2320	MAL14	exonic	PF14_0247	1044033	Y	N	N	Y	1					TTTTTATATTTTTATATATTTTTATATATTTTTATATATTTTTTTATATTGCTTCCTTTT[A/T]GTAGTTAATGAATATGTGGAACTCGAAATTACAGATAAAAGTAATGTAGAAGAAGAGCAG	ACTTCGTCAGTAACGGACTTTCGAGTTCCACATATTCATTAACTACT	GAGTCGAGGTCATATCGTTTTCGAGTTCCACATATTCATTAACTACA	AAAGGAAGCAATATAAAAAAATATGCAATACTTCACCGGGCGTGATGTCTGCCTATAGTGAGTC
MAL14_2414	MAL14	exonic	PF14_0261	1106085	Y	N	N	Y	0					TGTGCGAATACGGTGAAAAGTTTATGAAGGATGAATTAGATAAGGTATATACAAAAAAGG[A/G]GARGGGAAATAAAGTTGAAAAAGGAATAAGTTTCCCAGTAACAATTAATGTTAATGAAAT	ACTTCGTCAGTAACGGACTGAATTAGATAAGGTATATACAAAAAAGGA	GAGTCGAGGTCATATCGTTGAATTAGATAAGGTATATACAAAAAAGGG	GGGAAATAAAGTTGAAAAAGGATAGCGTCCCGTCTCATAGAGTGGTCTGCCTATAGTGAGTC
MAL14_2673	MAL14	exonic	PF14_0282	1199188	Y	N	N	Y	0					TTCGTAAAATTAAGGATAGGAGTAGTGAATATTGTCCAGAAATACATAAAGTTCGAACTA[A/T]TGWTACATATATATATGAAGAATTTTTATCTACCTTTGGTACAGATATTAAAGTATATAC	ACTTCGTCAGTAACGGACGTGTCCAGAAATACATAAAGTTCGAACTAA	GAGTCGAGGTCATATCGTGTGTCCAGAAATACATAAAGTTCGAACTAT	TGAAGAATTTTTATCTACCTTTGGCTAGGCAAGGGCGTCTTACCGTGTCTGCCTATAGTGAGTC
MAL14_2730	MAL14	exonic	PF14_0291	1224364	Y	Y	Y	N					Y	AAATCATAATTATTTATTTGTACCAAATTGGGCATATTAAATATGCCCGTATTTATTWTT[A/T]TCATATTTTTGTAATATAAGGGAATGTCCTYTCCACTCTGTTGAATAGGATTGGTTTTAT	ACTTCGTCAGTAACGGACGGACATTCCCTTATATTACAAAAATATGAT	GAGTCGAGGTCATATCGTGGACATTCCCTTATATTACAAAAATATGAA	AATAAATACGGGCATATTTAATATGCCGACAAGCCGTATGTGCTGGAGTCTGCCTATAGTGAGTC
MAL14_2838	MAL14	exonic	PF14_0300	1258676	N			N						ACAATAAAAGATATTATTTCAAATAAAAAGAAGAAATCAAGTGATAGTATAAAAGATGAT[C/G]ATSCAAGTATATATTGTGATGCGTCAACGATATGCACAATTGATGATGATATAAATATTG	ACTTCGTCAGTAACGGACAGAAATCAAGTGATAGTATAAAAGATGATC	GAGTCGAGGTCATATCGTAGAAATCAAGTGATAGTATAAAAGATGATG	CAAGTATATATTGTGATGCGTCACGTGTAGAAACGAACCTGGTGCGTCTGCCTATAGTGAGTC
MAL14_320	MAL14	exonic	PF14_0032	126292	Y	N	N	Y	1					ATAATATCATTTTTTATATTAGCATAATTTTCTGTATGTTCATTATTTGTATATTCAAAA[A/T]TGWTTACAAGGGAATATTGGTTATCTTCATTTTCTTTGTCATTTTCTTCAAAGTTGTTTT	ACTTCGTCAGTAACGGACGCTGTATGTTCATTATTTGTATATTCAAAAA	GAGTCGAGGTCATATCGTGCTGTATGTTCATTATTTGTATATTCAAAAT	TTACAAGGGAATATTGGTTATCTTATATCACGGGCAACCTCGTCACGTCTGCCTATAGTGAGTC
MAL14_324	MAL14	intronic	PF14_0810	130983	Y	N	N	Y	0.00558659					TTTATTTATTTATTTATTTATTTATTTATGTATATCTTTTCGTTGTTACAATAATACMGC[A/C]AATCCTCTCTTGGGATATTCACAAATAACCTGTCGTATTATTTCATCTATCCAAACAAAC	ACTTCGTCAGTAACGGACTTTGTGAATATCCCAAGAGAGGATTT	GAGTCGAGGTCATATCGTTTTGTGAATATCCCAAGAGAGGATTG	TTATTGTAACAACGAAAAGATATACAGTAGTCTTTGGTCACGCGGGAAGTCTGCCTATAGTGAGTC
MAL14_3260	MAL14	exonic	PF14_0340	1454907	N			N						ACCAAGTGTTGCTTTCCAATTTTCATTTAAATAAAAACGATGTACGTGAAATTATGTATT[A/G]TCRGTGTATGCACGTATGGATATATTGTGTAAAATTAAATATGATAAATAACAATCATCT	ACTTCGTCAGTAACGGACGAAAAACGATGTACGTGAAATTATGTATTA	GAGTCGAGGTCATATCGTGAAAAACGATGTACGTGAAATTATGTATTG	GTGTATGCACGTATGGATATATTGCAAGGGTACGTCCGCGTCATCCGTCTGCCTATAGTGAGTC
MAL14_3329	MAL14	intergenic		1484093	Y	N	N	Y	1					GTTCTTATAATTCACTTGTCCTTTCAAAATGTTTTTGAGAATCATTATATGACAGGATCA[A/T]CTTATCATTAAGTAGAACATGTGAACATATATATGTATATATGGATAAATATATAGAGAT	ACTTCGTCAGTAACGGACGTTTTGAGAATCATTATATGACAGGATCAA	GAGTCGAGGTCATATCGTGTTTTGAGAATCATTATATGACAGGATCAT	TTATCATTAAGTAGAACATGTGAACAGTTGTCCATACAAGCCGGAGACGTCTGCCTATAGTGAGTC
MAL14_3460	MAL14	intergenic		1549298	N			N						TTATTTTTAACTTTTTGACCTTCTCAAAATATGAAATTAATATGCAAAATGATTTTCSAT[C/G]GTTTTTTTCTCTATTTCGAAAATGTGCATTAAAACTATATATTTATTTTTTTTTTACTTA	ACTTCGTCAGTAACGGACTGCACATTTTCGAAATAGAGAAAAAAACG	GAGTCGAGGTCATATCGTTGCACATTTTCGAAATAGAGAAAAAAACC	GAAAATCATTTTGCATATTAATTTCGACCTGTACTCTCGCGCAATTCGTCTGCCTATAGTGAGTC
MAL14_3572	MAL10	exonic	PF10_0244	1049142	N			N						CATATAAATATATATACCTATAACAAATTTTTATTTTTACGTAATATAAATATTTAGRTG[A/G]ATAAATATGTGCTTATGCGAAAAAAAAAAAAAAAAAAATAATAAATAAATGAATATATAT	ACTTCGTCAGTAACGGACGTTTTTTTTTCGCATAAGCACATATTTATT	GAGTCGAGGTCATATCGTGTTTTTTTTTCGCATAAGCACATATTTATC	ACGTAAAAATAAAAATTTGTTATAGGAAGCCGAGTATTGGGGTAGTCCGTCTGCCTATAGTGAGTC
MAL14_3676	MAL14	exonic	PF14_0389	1671484	Y	N	N	Y	0					TTAAAGTTATATTCAACTAACTGTAAAAAACACTCTTTACATGATTTTTCTCTTGTGARA[A/G]CTACGGCATAATTTTTTTTACATTTATAACATTGAGGAGTAATTTTTATTTTCTCCATAT	ACTTCGTCAGTAACGGACGAAATGTAAAAAAAATTATGCCGTAGT	GAGTCGAGGTCATATCGTGAAATGTAAAAAAAATTATGCCGTAGC	TCACAAGAGAAAAATCATGTAAAGAGGCGATAGGCTGTACGAATCGGTCTGCCTATAGTGAGTC
MAL14_37	MAL14	intergenic		40095	Y	Y	N	Y	0.938547					AYCTTAATGTTCAAAGTTTRGATATAACTACTATTACTTTCACTAGGTATGTTACCACTA[C/G]TGTATGTAATACCACTATTGTGTGTGATATCACTAGTGTGAAAGTCACCAGTATTATTTT	ACTTCGTCAGTAACGGACTCACACACAATAGTGGTATTACATACAG	GAGTCGAGGTCATATCGTTCACACACAATAGTGGTATTACATACAC	AGTGGTAACATACCTAGTGAAAGTACCAAGGGGCTCGACTTAGTCCGTCTGCCTATAGTGAGTC
MAL14_4082	MAL14	exonic	PF14_0419	1820911	N			N						AAATAGATGAAAATGTGAACGACAAAATAAATGAAAATGTGAACGACAAAATAGATGAAA[C/G]TSTCAACGACAAAATAAATGAAAATGTGAACGACAAAATAGATGAAAASGTCAACGACAA	ACTTCGTCAGTAACGGACGGAAAATGTGAACGACAAAATAGATGAAAC	GAGTCGAGGTCATATCGTGGAAAATGTGAACGACAAAATAGATGAAAG	TCAACGACAAAATAAATGAAAATTGAACCGTGGGTGACTAACGAGGTCTGCCTATAGTGAGTC
MAL14_4225	MAL14	exonic	PF14_0442	1911341	Y	N	N	Y	0.0223464					AAGATGATAARGATAAAGCCYCAMTTTTTGGGTCCCCATCAAACAAAGATGATAAARATA[A/G]AGCCACAATTTTTGGGTTCTCATCTAACAAAGATGATAAGGATAAAGCTCCAATTTTTGG	ACTTCGTCAGTAACGGACGATGAGAACCCAAAAATTGTGGCTT	GAGTCGAGGTCATATCGTGATGAGAACCCAAAAATTGTGGCTC	TTTATCATCTTTGTTTGATGGGCACGGGTAACTCACTCGGTGTGGTCTGCCTATAGTGAGTC
MAL14_4339	MAL14	exonic	PF14_0456	1959999	N			N						GATCATATTCTTCAAAATAATTCTTTTATAAATAAAGAAACAAAAAAAATAGATCAACAA[A/G]AGGRGCATGCAAAGGGTCAATAGGGGTTACCAAAGCGAAATTTCTTTTATGAAATTGGTT	ACTTCGTCAGTAACGGACGAAAGAAACAAAAAAAATAGATCAACAAA	GAGTCGAGGTCATATCGTGAAAGAAACAAAAAAAATAGATCAACAAG	CAAAGGGTCAATAGGGGTTACCAACGGTGTTTCCTACGGCGAGGTCTGCCTATAGTGAGTC
MAL14_4463	MAL14	intergenic		1995727	Y	N	N	Y	0.00558659					CATATATATATATATTATATATGATTTATACAAAATTTGGGATTTTCATTTTTTCTAACT[A/G]GACATRGTAAGATTCTTTAAATAAAAAAAATAAAATAAAATAAGCATAAACATAAACATA	ACTTCGTCAGTAACGGACAAATTTGGGATTTTCATTTTTTCTAACTA	GAGTCGAGGTCATATCGTAAATTTGGGATTTTCATTTTTTCTAACTG	AAGATTCTTTAAATAAAAAAAATAAAACGTAAGGTGGCGTGACGACTAAGTCTGCCTATAGTGAGTC
MAL14_4537	MAL14	exonic	PF14_0470	2020745	N			N						AATATCATATGAAACATTGAATAACGCTCAGCATAGTACTCAATTAGTTAGTGGCTTTTC[A/G]ATRTTGGGTAGTCAACATATGAATCACACATTATTTTTATTATGTGAAATTCATCAAGAA	ACTTCGTCAGTAACGGACCATAGTACTCAATTAGTTAGTGGCTTTTCA	GAGTCGAGGTCATATCGTCATAGTACTCAATTAGTTAGTGGCTTTTCG	TTGGGTAGTCAACATATGAATCAGTTCGCAGAAAGACCGACTCCTGTCTGCCTATAGTGAGTC
MAL14_4654	MAL14	intergenic		2077743	Y	N	N	Y	1					TTATTATACATTTATTATGTATATATTTTTTTTCTACGTATATATAATATCTTAWCATTA[A/T]TTTTGAGGCAAATATATGAAGGCCTACCCATAAAAAAAAATATAATATATATATATATAA	ACTTCGTCAGTAACGGACGGCCTTCATATATTTGCCTCAAAAT	GAGTCGAGGTCATATCGTGGCCTTCATATATTTGCCTCAAAAA	AAGATATTATATATACGTAGAAAAAAAAGCGTTGTGCTAACGGGATCTCGTCTGCCTATAGTGAGTC
MAL14_4798	MAL14	exonic	PF14_0495	2136950	N			N						AAATGATAATTTTCAGCAGGAAAAAATACATTTAAATTTCCAATAGAAGCAGATTCTTCC[A/G]RATGATGTTCTGAATCACTTGAATAATGTTCTTTTTCTTTTATTAACATTTCTTGTCCAT	ACTTCGTCAGTAACGGACGAAATTTCCAATAGAAGCAGATTCTTCCA	GAGTCGAGGTCATATCGTGAAATTTCCAATAGAAGCAGATTCTTCCG	ATGATGTTCTGAATCACTTGAATGGTTGAATCGGTGTTCACGACGGTCTGCCTATAGTGAGTC
MAL14_4821	MAL14	exonic	PF14_0499	2150963	N			N						TAACAAAAATAATAATAAACATAATTCTTCACACAACTATGAGAAAAAATATTATTGGAM[A/C]CCAAGAGAAAATGGACAATATAAAAATAATAACAATAAGAAAAAGCCCGAAAATAATCAT	ACTTCGTCAGTAACGGACTTTTTATATTGTCCATTTTCTCTTGGT	GAGTCGAGGTCATATCGTTTTTTATATTGTCCATTTTCTCTTGGG	TCCAATAATATTTTTTCTCATAGTTGAATGTTGACCCGGATCTCGTCCGTCTGCCTATAGTGAGTC
MAL14_520	MAL14	intergenic		239279	N			N						GTAGTTTATAAAATTTTGTACATTTAATAATGGGCTTCAATACAGAAACAAAAAATAAAM[A/C]AAAAGAATAAAGTAAATAAGTACGAGAAGGTTAAAGTAAAAAAATAAAAATAATAATTAA	ACTTCGTCAGTAACGGACGCTTCTCGTACTTATTTACTTTATTCTTTTT	GAGTCGAGGTCATATCGTGCTTCTCGTACTTATTTACTTTATTCTTTTG	TTTATTTTTTGTTTCTGTATTGAAGGGAACCGTTCAGGGTTGATGCCGTCTGCCTATAGTGAGTC
MAL14_5422	MAL14	exonic	PF14_0577	2469042	Y	N	N	Y	1					TATATTCTGTTATTTTACTATAATTATGATCATTATGGAAATTGTTTGAAATGTTTAAAT[A/T]GTWTGAAATRTTTAAATTGTTTGAATTGTTTGAATTGTTTGAATTGTTTGAATTGTTTGA	ACTTCGTCAGTAACGGACTGGAAATTGTTTGAAATGTTTAAATA	GAGTCGAGGTCATATCGTTGGAAATTGTTTGAAATGTTTAAATT	TTTAAATTGTTTGAATTGTTTGAACGACGGATTGCGTGTTAATCGGGTCTGCCTATAGTGAGTC
MAL14_5661	MAL14	exonic	PF14_0594	2536429	N			N						MTTATTTCCATTACATATAATGGGAAATGAATTATTTTCCTTATTATAAGATARGCAAGA[A/G]AAATTCTTAGACTGAGATGGCATTAATATATTTTCATTTTTTTTATGATTCCCATAATTA	ACTTCGTCAGTAACGGACTTAATGCCATCTCAGTCTAAGAATTTT	GAGTCGAGGTCATATCGTTTAATGCCATCTCAGTCTAAGAATTTC	AATAAGGAAAATAATTCATTTCCCCGTTGCTCGGTAAGGGGACTACGTCTGCCTATAGTGAGTC
MAL14_590	MAL14	exonic	PF14_0074	279672	N			N						GCAATATATTTCTTAGGTTTATTCCGGATAAATGTTTAGTTATTAGCCAGGTGAGTAATA[A/T]TGATTCATATAAGGTAAATTGTATTAATTTCTCTGAAGGATTTTGTTGCTGTCATCCAAT	ACTTCGTCAGTAACGGACTGTTTAGTTATTAGCCAGGTGAGTAATAA	GAGTCGAGGTCATATCGTTGTTTAGTTATTAGCCAGGTGAGTAATAT	GATTCATATAAGGTAAATTGTATTAAATCACACGCAGTCGGCTGTCTTGTCTGCCTATAGTGAGTC
MAL14_6011	MAL14	intergenic		2747512	N			N						ATAATACATATGGATAAGGTATAACAATGAAATTTTCTTTCTTTTCCTAAACATTATACA[A/G]ATTTRATATATGTATTTTTATATATTTGAGTCTGCATATTTTAATTTTTTCACATTTATT	ACTTCGTCAGTAACGGACTTTTCTTTCTTTTCCTAAACATTATACAA	GAGTCGAGGTCATATCGTTTTTCTTTCTTTTCCTAAACATTATACAG	TGTATTTTTATATATTTGAGTCTGCAGATCTGCCGACTATTCTCGCACGTCTGCCTATAGTGAGTC
MAL14_623	MAL14	exonic	PF14_0079	303402	N			N						TCTTGATTATCATGATTTTCTAATAATGTATCACTTTTTTCTTCCTTCTTTTCATCCTMT[A/C]GTGTATTACAATTTTGTTCTTCATCTTTTTTTTTAACATCATCATATAATGATTTATGAT	ACTTCGTCAGTAACGGACAAAAGATGAAGAACAAAATTGTAATACACT	GAGTCGAGGTCATATCGTAAAAGATGAAGAACAAAATTGTAATACACG	AGGATGAAAAGAAGGAAGAAAAGCTGAATTGGGCGAAGTCATCCGTCTGCCTATAGTGAGTC
MAL14_6402	MAL14	intergenic		2910470	N			N						AATTTTCCAACATTTTTTCAACATGCAAAACTAATTGGAAAAAAATTAATAAAAAMCAAA[A/C]AATAAAACGATGTTTAAATAATTTCAACATATATTTGAATATATATATATATATATATAT	ACTTCGTCAGTAACGGACTGTTGAAATTATTTAAACATCGTTTTATTT	GAGTCGAGGTCATATCGTTGTTGAAATTATTTAAACATCGTTTTATTG	TAATTTTTTTCCAATTAGTTTTGCGTGGGCCTACGAGAAGATCGCTGTCTGCCTATAGTGAGTC
MAL14_6602	MAL14	exonic	PF14_0700	2981930	Y	N	N	Y	1					CTGAGTTTCCAAAATTTTCTGAGTTTCTAGCATTTTCTGAATTTCCAGAAATTTCTGATT[A/T]TWCAGAAATTTCTGATTTTCCAGAATTTTCTGATTTTCCAGAWTTTTCAGACTGTTCAGC	ACTTCGTCAGTAACGGACGTTTCTGAATTTCCAGAAATTTCTGATTA	GAGTCGAGGTCATATCGTGTTTCTGAATTTCCAGAAATTTCTGATTT	CAGAAATTTCTGATTTTCCAGAACGGTTGACGACTGCGACCCATGTCTGCCTATAGTGAGTC
MAL14_6718	MAL13	exonic	PF13_0310	2302813	N			N						AGAAAAAGAAGAGGAAAAGGGTGATATAAAGAATGGTTTGGATGAAAATAATAATAAGGT[A/C]AACGTGMCTGAAGRTGAAAAAGATGATGATGAAGAAGATGATGAAGAAGAAGATGATRWA	ACTTCGTCAGTAACGGACTGGTTTGGATGAAAATAATAATAAGGTA	GAGTCGAGGTCATATCGTTGGTTTGGATGAAAATAATAATAAGGTC	TGAAAAAGATGATGATGAAGAAGATCGGAGACCAACCGTAGTCGTGTCTGCCTATAGTGAGTC
MAL14_680	MAL14	exonic	PF14_0084	337419	N			N						ATTATTCTATATATTCAGATGTTGATTCTTGTGCATGTCGTTTGAAAATTTTCCTCACAT[A/G]ATRAAAACAGATAAAAATAATATTACAGAAAAAGCGATATCGAATTAATAGTAAGAAAAA	ACTTCGTCAGTAACGGACTGTCGTTTGAAAATTTTCCTCACATA	GAGTCGAGGTCATATCGTTGTCGTTTGAAAATTTTCCTCACATG	AAAAATAATATTACAGAAAAAGCGAGCATAGAAACGTGGGGATCTCCGTCTGCCTATAGTGAGTC
MAL14_6871	MAL14	exonic	PF14_0720	3082065	N			N						TTTTGATTCTTCTATGACTACAACTTTGTTATCATGTGTACACATGTTGACTTTTTCATA[C/G]TAGGSATCTTCATCATATTGTTGTATATCTTCGTATTGTTTTTCTTCCTTTACATATTCA	ACTTCGTCAGTAACGGACGCATGTGTACACATGTTGACTTTTTCATAC	GAGTCGAGGTCATATCGTGCATGTGTACACATGTTGACTTTTTCATAG	TTCATCATATTGTTGTATATCTTCGACGGTCCACTACTCGATGCGCTGTCTGCCTATAGTGAGTC
MAL14_6966	MAL14	exonic	PF14_0726	3121614	N			N						GATGAAGATGATAAACAAAATAAAGAAGAAAAACAAGAAGAAGATAATAGTGACAGCCRT[A/G]ATGAAAATTTAAATATGGATGAAGACAGTGATTATGATAATGTTTGTTWTGGTAGAYGAA	ACTTCGTCAGTAACGGACCTGTCTTCATCCATATTTAAATTTTCATT	GAGTCGAGGTCATATCGTCTGTCTTCATCCATATTTAAATTTTCATC	GGCTGTCACTATTATCTTCTTCTTCGCAGTCAACGACGTATTCCGAGTCTGCCTATAGTGAGTC
MAL14_7092	MAL14	exonic	PF14_0736	3154297	Y	N	N	Y	1					TTGTGAAGATACACCTATAACAACTTATAGTGAATATTCTGAACCTTCCGTASATAATAG[C/G]CAACAGGAGGAATCACAAAATAATAATAGTGTTTCTAAATCAGATAAAGATTCAAACTTT	ACTTCGTCAGTAACGGACTTATTATTTTGTGATTCCTCCTGTTGG	GAGTCGAGGTCATATCGTTTATTATTTTGTGATTCCTCCTGTTGC	TACGGAAGGTTCAGAATATTCATGTAGCCCTACGCGACGGTTGAGTCTGCCTATAGTGAGTC
MAL14_7237	MAL14	exonic	PF14_0752	3214394	N			N						AAAATGTGGTTTGATTTTATGAGTGATTTTGGAATAGCTACAATGAATGAAASCGAACAT[C/G]CTAGATCTTTTTATGGATTAATCGAAAGGCAACCATCAATTGATGATATAAGAAATTATA	ACTTCGTCAGTAACGGACCCTTTCGATTAATCCATAAAAAGATCTAGG	GAGTCGAGGTCATATCGTCCTTTCGATTAATCCATAAAAAGATCTAGC	TTTCATTCATTGTAGCTATTCCATGCGTTGCGACTACCGATACGTGTCTGCCTATAGTGAGTC
MAL14_790	MAL14	exonic	PF14_0101	406026	Y	N	N	Y	1					TAATCAAAATATTCCTTTATGCAAGAAAAAAAATTCAAAAAATCATCAAAACAACCATAT[A/G]RAAAAATATAATTTCTATAGAGAAAAATTATGTACTGATCATGAAAAAAAAAAAAAAAAA	ACTTCGTCAGTAACGGACTTCAAAAAATCATCAAAACAACCATATA	GAGTCGAGGTCATATCGTTTCAAAAAATCATCAAAACAACCATATG	AAAAATATAATTTCTATAGAGAAAAATGTGTAGGCCAGCTAAACGTCGTGTCTGCCTATAGTGAGTC
MAL14_80	MAL14	intergenic		44103	Y	Y	Y	Y	0.268156					TTATTTTTGTATTTATAAAATTGTTTGTATTTATTCTCTTATAGGAATAGGAATATGATA[A/G]TATAAAAATTAATTGGTTGCATTTTATAATTTTTTTATTATTTTCTTTTTTATTACAATG	ACTTCGTCAGTAACGGACGAAAATGCAACCAATTAATTTTTATAT	GAGTCGAGGTCATATCGTGAAAATGCAACCAATTAATTTTTATAC	ATCATATTCCTATTCCTATAAGAGAAGTCACATACCGTGAGCCGCCTAGTCTGCCTATAGTGAGTC
MAL2_1005	MAL2	exonic	PFB0405w	373912	Y	N	N	N						TAGTTTCTAAACAATTAAATCCAATTATATCATTTTCATATGCATGCAATGTACATTCAT[C/G]TGTATCACTAGAAATGTTTTYATTGAAATAATCTAATTTAGATTCATGGAAATTACATCC	ACTTCGTCAGTAACGGACGTTCATATGCATGCAATGTACATTCATC	GAGTCGAGGTCATATCGTGTTCATATGCATGCAATGTACATTCATG	TTGAAATAATCTAATTTAGATTCATGACTAGGCGGCATCTCTGAGGGAGTCTGCCTATAGTGAGTC
MAL2_1333	MAL2	exonic	PFB0555c	501972	Y	Y	Y	Y	0.608939					ATCGAAAAGTGAAAATATTTGATTCGATATATTCGTTGCTATATCATGGATTTCTTTAAT[A/G]AAATAGAAATTGGCATATATATTCAAAAGTAAAGAATACATATATATAATTTTATTAACA	ACTTCGTCAGTAACGGACGTCGTTGCTATATCATGGATTTCTTTAATA	GAGTCGAGGTCATATCGTGTCGTTGCTATATCATGGATTTCTTTAATG	AATAGAAATTGGCATATATATTCAATAAGCATCGTGCCCTTTCGCAGGTCTGCCTATAGTGAGTC
MAL2_1452	MAL2	exonic	PFB0615c	549049	Y	Y	Y	Y	0.497207		Y			TATGAAATTATTTATAAAAAATCAACCATGGTATGACAAAGGGCGCATATACAATATTCC[A/G]GACGCTATAAAAAAAGACCTTTTATTAAAAATACAATTAAACAAATTAAACATGGAAACA	ACTTCGTCAGTAACGGACCAAAGGGCGCATATACAATATTCCA	GAGTCGAGGTCATATCGTCAAAGGGCGCATATACAATATTCCG	ACGCTATAAAAAAAGACCTTTTATCTCAGATACCGAGACTTGGGCCGTCTGCCTATAGTGAGTC
MAL2_1632	MAL2	exonic	PFB0650w	585780	Y	N	N	Y	0					AGATGGAAATAATTTTTTATTATCTAAATTATTTTTCTCCCTTGTATTTTCATYCTTTTT[A/G]TCATCCTTTTTGTCATCCTTCATTTCATCGCTTTTTTCTTCTTTTTCCMGCTTAACTTTT	ACTTCGTCAGTAACGGACGGAAATGAAGGATGACAAAAAGGATGAT	GAGTCGAGGTCATATCGTGGAAATGAAGGATGACAAAAAGGATGAC	ATGAAAATACAAGGGAGAAAAATCCCACTTACGTCGCATGGGACTGTCTGCCTATAGTGAGTC
MAL2_1743	MAL2	exonic	PFB0685c	617743	Y	N	Y	Y	0.553073					TTTAATAGAATATATAACAATGTCATAACAGAAATTGGGAAATTACCATTTTTAAAAAAA[A/T]TTTTTGTAGAGAAGATCTTGTCGTTAAAACGATCTAATATGAATGGAAAGTTTAGTAAAT	ACTTCGTCAGTAACGGACTTGGGAAATTACCATTTTTAAAAAAAA	GAGTCGAGGTCATATCGTTTGGGAAATTACCATTTTTAAAAAAAT	TTTTGTAGAGAAGATCTTGTCGTGTACCGGGCATTACTCACTCCAGTCTGCCTATAGTGAGTC
MAL2_1877	MAL2	exonic	PFB0730w	660994	Y	N	Y	Y	0.256983		Y			TATGACATTTTTCATTGTCTTCATTTTTATGATTTATAAGACCATGGAAGTTTTGTTCTG[A/G]TGATTCTTGATATGCTTCTTTTTTTTGGTATAAAACACATTTGGACATATTATTTAAAAA	ACTTCGTCAGTAACGGACCCAAAAAAAAGAAGCATATCAAGAATCAT	GAGTCGAGGTCATATCGTCCAAAAAAAAGAAGCATATCAAGAATCAC	AGAACAAAACTTCCATGGTCTTACAGTAATCAGGCGTCTGTTGGCGTCTGCCTATAGTGAGTC
MAL2_2120	MAL2	exonic	PFB0820c	725641	Y	Y	N	Y	0.782123					ATGAAGGTAATAAATTATGCAGAAATGTAAATAAGGAAGTCGATTTAAAGAAACGAAAAA[A/G]TATATATGAAGAAAAAAAAAGGGATTATATATCATGTAGTGGTGATRATAAAAATGATGA	ACTTCGTCAGTAACGGACGGAAGTCGATTTAAAGAAACGAAAAAA	GAGTCGAGGTCATATCGTGGAAGTCGATTTAAAGAAACGAAAAAG	ATATATGAAGAAAAAAAAAGGGATTATGTCGTACTTTTGCCGTACCCAGGTCTGCCTATAGTGAGTC
MAL2_2236	MAL2	intergenic		766631	Y	Y	Y	Y	0.189944					ACTTTTTATTTCACATATATATATATATATATATTCTTTAATAAAATTTTTGAGAGAAAA[A/T]GTATTGAACAAATATTAATTAGTTACCAGAAATATCAATCATATATTTAAAATTTCGTAA	ACTTCGTCAGTAACGGACTTCTTTAATAAAATTTTTGAGAGAAAAA	GAGTCGAGGTCATATCGTTTCTTTAATAAAATTTTTGAGAGAAAAT	TATTGAACAAATATTAATTAGTTACCACGGTTTCGAGATTAGAATCGCGGGTCTGCCTATAGTGAGTC
MAL2_2500	MAL2	intergenic		818134	Y	Y	N	Y	0.26257					AAGAAAAAGAAAAAAATAAAAAAAAATTTCATGTGTAAAGGAAAATTCCTCTTGATATGT[C/G]TGCATTTTAATACAATCATTTTATTATTATATTTTAATAATGATTTCTTACATAATATAT	ACTTCGTCAGTAACGGACGAATAATAAAATGATTGTATTAAAATGCAG	GAGTCGAGGTCATATCGTGAATAATAAAATGATTGTATTAAAATGCAC	CATATCAAGAGGAATTTTCCTTTACTGCCAGTGCTGCGATCTACGGTCTGCCTATAGTGAGTC
MAL2_2518	MAL2	intergenic		832907	Y	Y	Y	Y	0.0614525					TATGCTTATTTTATTCATTTATAAAAAAGAAAAAAAAAGAAATGCTACCATTTATTTATT[A/G]TATACAAATGTATTTCTTTTTATTAAAACTGGTCAAAGAAATAAAATTAATAAATTAACA	ACTTCGTCAGTAACGGACAAAAAAAGAAATGCTACCATTTATTTATTA	GAGTCGAGGTCATATCGTAAAAAAAGAAATGCTACCATTTATTTATTG	ATACAAATGTATTTCTTTTTATTAAAAATGGTCACCACGCTTTGCACGAGTCTGCCTATAGTGAGTC
MAL2_2721	MAL2	exonic	PFB0950w	848536	Y	Y	Y	Y	0.575419					TCCATACAGTATTTGATTCRGATATKACATTACGTTCCTTAATCATATCATTTTTATAAT[A/C]ACACCATTCTACCATATTAACCGATTCAAATAAATCTTCAGAATACTTATTGTTTAACAT	ACTTCGTCAGTAACGGACGTGAATCGGTTAATATGGTAGAATGGTGTT	GAGTCGAGGTCATATCGTGTGAATCGGTTAATATGGTAGAATGGTGTG	TTATAAAAATGATATGATTAAGGAACGATGCGTGAGTTGCTAAGCCGTGGTCTGCCTATAGTGAGTC
MAL2_2724	MAL2	exonic	PFB0950w	848602	Y	Y	Y	Y	0.296089					AAAAATGATATGATTAAGGAACGTAATGTMATATCYGAATCAAATACTGTATGGAAAAAA[A/C]CTAGTTGGATGACTAGATTTAAGAATAAATTATATAAAATGATTTTTAAAAAGAATAAAT	ACTTCGTCAGTAACGGACTTTATTCTTAAATCTAGTCATCCAACTAGT	GAGTCGAGGTCATATCGTTTTATTCTTAAATCTAGTCATCCAACTAGG	TTTTTCCATACAGTATTTGATTCAATGGATGTCAGCGGATCACGCGTCTGCCTATAGTGAGTC
MAL2_352	MAL2	intergenic		161537	Y	Y	Y	Y	0.972067					TTTTTTTTTTTTTTTTTTGTGTGTGTATTTTTTAACACCTACCATTAACAACCCCTGTCA[A/C]ATTAAAGGCAAAAGAAAAGATAAATATATTATTATATATATATAATATATTTAAAGGGAT	ACTTCGTCAGTAACGGACCACCTACCATTAACAACCCCTGTCAA	GAGTCGAGGTCATATCGTCACCTACCATTAACAACCCCTGTCAC	TTAAAGGCAAAAGAAAAGATAAATGGCTCATGGTAGCGGGACTATCGTCTGCCTATAGTGAGTC
MAL2_367	MAL2	intergenic		165520	Y	Y	Y	Y	0.877095					TTTTTTTTTTCGTTTTTCTTTTWTTTCCTAATGAATCGAAAAGGAAAGGAGGGTGTAATG[A/C]TATTTCATCATAGTGCAATATGGCATATAAATATATAAGTATTATATATATATGAATATA	ACTTCGTCAGTAACGGACGCGAAAAGGAAAGGAGGGTGTAATGA	GAGTCGAGGTCATATCGTGCGAAAAGGAAAGGAGGGTGTAATGC	ATTTCATCATAGTGCAATATGGGTACAGTCTCGCGGTGCCTAAGGTCTGCCTATAGTGAGTC
MAL2_433	MAL2	exonic	PFB0190c	185349	Y	N	Y	Y	0.217877					CTTTGTATATTAGCATTAYTTTGTATATTAGCATTATTTTGTATATTAGCATTAWTTTGT[A/G]CGCTAACATTGTTTAATCCACCCGATGGTGGCATAGAGAACCCATCAATGGATCCATTCC	ACTTCGTCAGTAACGGACGCGGGTGGATTAAACAATGTTAGCGT	GAGTCGAGGTCATATCGTGCGGGTGGATTAAACAATGTTAGCGC	AATGCTAATATACAAAATAATGCTAATGGGACAGAACGTAAATCCTCCGGTCTGCCTATAGTGAGTC
MAL2_575	MAL2	intergenic		230788	Y	Y	N	Y	0.418994					ATTATCTAAACAAAAAAATTATATAATAAAAAATTAAAAAATGGGATAAAATAAAACAAA[A/G]GAAACGAGAAAAGAAAGAAATTTTCAATAATTAAATGAATACAATATTATTATATATATA	ACTTCGTCAGTAACGGACTTGAAAATTTCTTTCTTTTCTCGTTTCT	GAGTCGAGGTCATATCGTTTGAAAATTTCTTTCTTTTCTCGTTTCC	TTGTTTTATTTTATCCCATTTTTTTCTCCGGCTGATGGAACCGTAGGTCTGCCTATAGTGAGTC
MAL2_9	MAL2	intergenic		69773	Y	N	N	Y	0.22905					CTATGATGGAATTCCCAGTTCTTCCGATGCTTTATATCAAATATTACATACATAAATAGA[A/G]AGAAAAAATGATGAATAGAGATCAAATCTATATATCAGATAAAAATATAGACAGCATTAA	ACTTCGTCAGTAACGGACGATTTGATCTCTATTCATCATTTTTTCTT	GAGTCGAGGTCATATCGTGATTTGATCTCTATTCATCATTTTTTCTC	TGTAATATTTGATATAAAGCATCGGACCCATCAAACCGTAAGTCTAGGCGTCTGCCTATAGTGAGTC
MAL3_1164	MAL3	exonic	PFC0380w	382195	Y	N	Y	Y	0.217877					TATTCCTTTTTTGTTTTTTTTTGATACATAAGATAAAATAATAGATGAACATCTTGATAT[A/G]CCAGCCATACAATGTATTAAAATATTTTTTTTTTTTTGAATAACACTATCAATAAATAAA	ACTTCGTCAGTAACGGACAAAAATATTTTAATACATTGTATGGCTGGT	GAGTCGAGGTCATATCGTAAAAATATTTTAATACATTGTATGGCTGGC	TATCAAGATGTTCATCTATTATTTTGCGGTGCGTCATAGCTCAATTCGTCTGCCTATAGTGAGTC
MAL3_12	MAL3	exonic	PFC0050c	68575	Y	N	Y	Y	0.268156					TTGTTTCGTGCATTAATATAAATATAGCTATTTTTTTGAAATGGGTAAAGTTTTTACTAT[A/T]TATGTTTTTGTTATTTATCTAATTTATATAAGACCAAATGTTAGCCAATTTACTAGTGAA	ACTTCGTCAGTAACGGACGTTTTTTGAAATGGGTAAAGTTTTTACTATA	GAGTCGAGGTCATATCGTGTTTTTTGAAATGGGTAAAGTTTTTACTATT	ATGTTTTTGTTATTTATCTAATTTATTAGGTGTTCGGGTTGCCCAGAAGTCTGCCTATAGTGAGTC
MAL3_1437	MAL3	exonic	PFC0435w	447298	Y	N	Y	Y	0.240223					ATGATGAAAATGTGAAAGATGATGAAAATATAAAAGGTGATGATAATAATTACAATGTGG[A/C]TAATATGGAAAACATAGATGATATTATTAATATGGTTGAAAGCGTTGATGATGATGTTAT	ACTTCGTCAGTAACGGACGAAAAGGTGATGATAATAATTACAATGTGGA	GAGTCGAGGTCATATCGTGAAAAGGTGATGATAATAATTACAATGTGGC	AATATGGAAAACATAGATGATATTATTTGAATTTACGCATTGTGACTGGACGTCTGCCTATAGTGAGTC
MAL3_1658	MAL3	exonic	PFC0505c	507959	Y	Y	Y	Y	0.268156					CGAATAATAYGWATAATATGTATAATATGTATAATATAGAAAGGGAGCATATGACCGAAC[A/G]AAGAGAAAATATTGTAAAGAATAATTATACAAATGAAAATTTTATTGTAAAAAATTTTTT	ACTTCGTCAGTAACGGACGAGAAAGGGAGCATATGACCGAACA	GAGTCGAGGTCATATCGTGAGAAAGGGAGCATATGACCGAACG	AGAGAAAATATTGTAAAGAATAATTATCCAATTCACCATGTATGCGCGATAGTCTGCCTATAGTGAGTC
MAL3_1691	MAL3	exonic	PFC0510w	511564	Y	N	N	Y	1					ACACATTATATTGAAAAGGAAAATATGATCCATTTTCATTCATTAGGAAATGTTAATGAA[A/G]AAATTATAAAACACCAATCCAAATTAGAAAGTGCGAAACAAAATGATAAAGAATTATCGT	ACTTCGTCAGTAACGGACGTTCTAATTTGGATTGGTGTTTTATAATTTT	GAGTCGAGGTCATATCGTGTTCTAATTTGGATTGGTGTTTTATAATTTC	TCATTAACATTTCCTAATGAATGAACCGCGCAACACTGGTGCTAATGTCTGCCTATAGTGAGTC
MAL3_2033	MAL3	exonic	PFC0640w	619437	Y	Y	Y	Y	0.486034					ACGTGAATCAGTTCCACATAGGGTCATCCGCGTCCACTACCTCAAAGTCTTCATTTTCTT[C/G]CTCTTCTGTACCTGRGTTGTTCTCCACATTTTCAAATTCCATATTAGAACTATGAGGAGG	ACTTCGTCAGTAACGGACTCCACTACCTCAAAGTCTTCATTTTCTTC	GAGTCGAGGTCATATCGTTCCACTACCTCAAAGTCTTCATTTTCTTG	GTTGTTCTCCACATTTTCAAATTGCTGGTGCCACTACGGAAACCGTCTGCCTATAGTGAGTC
MAL3_2136	MAL3	exonic	PFC0705c	653814	Y	N	Y	Y	0.273743					GTATCTTAACTTTTTTAAAAGCTTTTCATCATGTATATTATATTTAATTAATTCGATATC[A/G]CACCATATTTCAATACATTTTTGAAAAGATAAAGGAGAATCTCTTTTTAATTTGAAGCAM	ACTTCGTCAGTAACGGACTCTTTTCAAAAATGTATTGAAATATGGTGT	GAGTCGAGGTCATATCGTTCTTTTCAAAAATGTATTGAAATATGGTGC	AATATACATGATGAAAAGCTTTTAACCAAACGCGAGCATCTATTGCGGTCTGCCTATAGTGAGTC
MAL3_2162	MAL3	intergenic		662233	Y	N	N	Y	0.550898					CTATGTTTAATATATTCCTCATATATTTAATAAAACCATACACATATGATGAAATATATA[A/T]AATATGTTTTTTTTAATTTCGCCTTTGATTCCTTATAATATTTAAGAGAAAGATGTTATT	ACTTCGTCAGTAACGGACTCAAAGGCGAAATTAAAAAAAACATATTT	GAGTCGAGGTCATATCGTTCAAAGGCGAAATTAAAAAAAACATATTA	ATATATTTCATCATATGTGTATGGTTTTCTGATCGCGGCGAGAGCTAAGTCTGCCTATAGTGAGTC
MAL3_2248	MAL3	exonic	Gene	696737	N			N						ATAATTATCATCATCATTTTCATAATTATCATCATCATCATTTTCATAATTATCATCATC[A/C]TCATTTTCATAATTATCATCATCCTCATTTKCATAATTATCATCATCMTCATTCTCATAA	ACTTCGTCAGTAACGGACTGAGGATGATGATAATTATGAAAATGAT	GAGTCGAGGTCATATCGTTGAGGATGATGATAATTATGAAAATGAG	ATGATGATAATTATGAAAATGATGAATTGCTCCACTCCTCGACGAGAGTCTGCCTATAGTGAGTC
MAL3_2433	MAL3	exonic	PFC0805w	748662	Y	Y	N	Y	0.687151					GTAATAGTAGAAAACTTATGGATAAGGGTAATTTATCGTCTACACATAATCATAAGGAAA[A/G]TAAGAAAAGAAGAAAAAGAAGAAGGAGAAAAAATAAATTTGATAAATTTAAAAATGAAAA	ACTTCGTCAGTAACGGACGTCTCCTTCTTCTTTTTCTTCTTTTCTTAT	GAGTCGAGGTCATATCGTGTCTCCTTCTTCTTTTTCTTCTTTTCTTAC	TTCCTTATGATTATGTGTAGACGACGTCCATGATCGAACGGCCTAGGTCTGCCTATAGTGAGTC
MAL3_2583	MAL3	intergenic		816349	Y	Y	Y	Y	0.98324					ATAAATAATATTAATATTATATAATAATGTTCTCATATATACATTTTATAATTCATCCCA[A/C]TTTAATATTTTTTTCCCCATAAATTGTCAATAATTTTAATAAATAAATAAATTATACATT	ACTTCGTCAGTAACGGACGTGACAATTTATGGGGAAAAAAATATTAAAT	GAGTCGAGGTCATATCGTGTGACAATTTATGGGGAAAAAAATATTAAAG	GGGATGAATTATAAAATGTATATATGAACCACGACCTTTTCGCCTGTAGGTCTGCCTATAGTGAGTC
MAL3_2643	MAL3	exonic	PFC0905c	848225	Y	N	Y	Y	0.575419					CATGAAAACCCTTATATGGTCGTCAAACCGATATTTACTTTAAAATCATATTTGTATAAT[A/G]TAGGCACACATATAATTGATGATTATATGTCTTATAAATATCCAAGAAAATTAAAGCATT	ACTTCGTCAGTAACGGACGATAATCATCAATTATATGTGTGCCTAT	GAGTCGAGGTCATATCGTGATAATCATCAATTATATGTGTGCCTAC	TGATTTTAAAGTAAATATCGGTTTGAACCCTAGAGGTGCGAGTCGTGGTCTGCCTATAGTGAGTC
MAL3_2746	MAL3	intergenic		889290	Y	Y	Y	Y	0.977654					GAATCGTTTATGTAATATTTATTGGTTGAAAGGTTTGTACTATCAGAAATATTCTCATAC[A/G]AATGTTTATTTATTTTTCTTTCCTCTTTTTTCTTTTTTTTTATTTTTTCATCATGTTCAT	ACTTCGTCAGTAACGGACGGTTTGTACTATCAGAAATATTCTCATACA	GAGTCGAGGTCATATCGTGGTTTGTACTATCAGAAATATTCTCATACG	ATGTTTATTTATTTTTCTTTCCTCTTAGCCGGTGCTGTCGCCAATTACGTCTGCCTATAGTGAGTC
MAL3_3089	MAL3	exonic	PFC1065w	995640	Y	N	N	Y	0					TCAGATATAAATCAGGAAGTGGATTATGTGATTAATGAGGAAATATATAATAGAGAGAGT[A/G]CAAAACAAGAATGTTTGAAATATGATATGTATGAATTATTATTATTACGTTTTTTAAAAT	ACTTCGTCAGTAACGGACCATATCATATTTCAAACATTCTTGTTTTGT	GAGTCGAGGTCATATCGTCATATCATATTTCAAACATTCTTGTTTTGC	CTCTCTCTATTATATATTTCCTCATTCCTGATACGCGAGCCTAGACGTGTCTGCCTATAGTGAGTC
MAL3_313	MAL3	exonic	PFC0120w	135027	Y	N	Y	Y	0.139665					RAAACCTGCTGGMGAACTRTYCATCCATTCTTTAAATTTATGTTCRAGAACTAASGATAA[A/T]GGATATGATCGAGGTAATCCAAGAGGTGGTTCATTTAATTGATGGAAAAAATCTAATTGT	ACTTCGTCAGTAACGGACCCTCTTGGATTACCTCGATCATATCCT	GAGTCGAGGTCATATCGTCCTCTTGGATTACCTCGATCATATCCA	GAACATAAATTTAAAGAATGGATGCTAGAACGTCAGACCGGCTTGCGTCTGCCTATAGTGAGTC
MAL3_565	MAL3	intergenic		213832	Y	Y	Y	Y	0.385475					ATAAATATATTTTTTTTAATATGTGCTTTTTTTTTCTGTTATCATTTTATTTATTACTAT[A/C]TATTTTTGGAGATCAAAGTGGGGCTTGAATTTGAGGAGGAAAATTTTAAAAGGGCAAAAT	ACTTCGTCAGTAACGGACGCCCCACTTTGATCTCCAAAAATAT	GAGTCGAGGTCATATCGTGCCCCACTTTGATCTCCAAAAATAG	AAAATGATAACAGAAAAAAAAAGCAGTCACGCATCACCTATTCCGAGGTCTGCCTATAGTGAGTC
MAL3_786	MAL3	exonic	PFC0245c	266232	Y	Y	Y	Y	0.927374					ATGACATATTCTTCAAACCATCCACACCTAAATCTTCTTCATCATCTTCCTCTTCGTCAT[A/C]TTCATCGTCGTCATCTTCATCGTCGTCATCCTCCTCCTCGTCATCATCATCATCATCATC	ACTTCGTCAGTAACGGACACGATGAAGATGACGACGATGAAT	GAGTCGAGGTCATATCGTACGATGAAGATGACGACGATGAAG	TGACGAAGAGGAAGATGATGACTACGGCTGGCCTAAACAGGTGTCTGCCTATAGTGAGTC
MAL3_79	MAL3	intergenic		93156	Y	Y	N	Y	0.575419					TTTTGATAAAACAATATATAAATCATTTTTTTTTTCTTCTTTTTCTTTTATATCATAAAT[A/G]AAATATAGAGAGAAAAAGAAGTCGTTAAATTTTTTTTTGTGTTAAAAAAAAAAATAAAAT	ACTTCGTCAGTAACGGACTTTAACGACTTCTTTTTCTCTCTATATTTT	GAGTCGAGGTCATATCGTTTTAACGACTTCTTTTTCTCTCTATATTTC	TTTATGATATAAAAGAAAAAGAAGAAAATTGACCATCATGGGAGCGTTGATGTCTGCCTATAGTGAGTC
MAL3_877	MAL3	intergenic		308854	Y	Y	Y	Y	0.0726257					ATATATTTATTTTTATATGATCATTTGAATGCCCTTATTTTTACAAAAATAACCCTTATT[A/G]TTTTATTCTCTTTTATATGCAGAATATTTTAATACATTTTTAATTTTACCATCTTTCTTA	ACTTCGTCAGTAACGGACCCCTTATTTTTACAAAAATAACCCTTATTA	GAGTCGAGGTCATATCGTCCCTTATTTTTACAAAAATAACCCTTATTG	TTTATTCTCTTTTATATGCAGAATATTCTTCGTAAGTGAGGCCGGTTCAGTCTGCCTATAGTGAGTC
MAL4_1080	MAL4	exonic	PFD0250c	282592	Y	Y	N	Y	0.26257					CAAGTTTTAATATGAACGGTCAGGTAGAAAAAAATAATTTGAACAATAAAACTTATAATA[A/G]CATGAACGAGTCACCAAATAATATGAACCAGTCATATAATTACAATAATTTACATAACAA	ACTTCGTCAGTAACGGACTTCATATTATTTGGTGACTCGTTCATGT	GAGTCGAGGTCATATCGTTTCATATTATTTGGTGACTCGTTCATGC	ATTATAAGTTTTATTGTTCAAATTATTGCTCAGGTAAACCCGATAAGTCGGTCTGCCTATAGTGAGTC
MAL4_126	MAL4	exonic	PFD0080c	110331	Y	Y	Y	Y	0.296089					GGAAATATGTTCAAAAATTAATTAAATTATATTATAATGATTTTGATAAGCATTTTGAAA[A/G]AGTATTTTTAATATGGTTAGCCTTAAGTGAAGGATTTGATGTTTTTGAATATAAGATGCT	ACTTCGTCAGTAACGGACGAATGATTTTGATAAGCATTTTGAAAA	GAGTCGAGGTCATATCGTGAATGATTTTGATAAGCATTTTGAAAG	GTATTTTTAATATGGTTAGCCTTAAGGACCGAACTCCTCCATTTGGCTGTCTGCCTATAGTGAGTC
MAL4_131	MAL4	exonic	PFD0080c	110712	Y	Y	N	Y	0.988827					ATGCATCAGATAGAACAAAAACATTTTCCAAAGAACTGTCAAAATTATTTAAAAAATTGA[A/G]AACTAAAGATCCTAATATGTTCAACAAGAACAAGATTGTTTTTCAAGATTTATCAAAAAA	ACTTCGTCAGTAACGGACGTCTTGTTGAACATATTAGGATCTTTAGTTT	GAGTCGAGGTCATATCGTGTCTTGTTGAACATATTAGGATCTTTAGTTC	CAATTTTTTAAATAATTTTGACAGTTCATGAGCGGGTTCGTACCAGTCGTCTGCCTATAGTGAGTC
MAL4_1371	MAL4	exonic	Gene	345336	N			N						TAAAAATGGTAATGTAGATAATGATAAGCTAAAAAATGAAAATTTAAAAAATGAAAATTT[A/G]AAAAATGAAAATTTAAAAAATGAAAATATAAAAWATGAAAATTTAAAAWATGAAAATWTA	ACTTCGTCAGTAACGGACAAAAATGAAAATTTAAAAAATGAAAATTTA	GAGTCGAGGTCATATCGTAAAAATGAAAATTTAAAAAATGAAAATTTG	AAAATGAAAATTTAAAAAATGAAAAATATGGTCGTGAACCCTTAGCCCGTCTGCCTATAGTGAGTC
MAL4_1552	MAL4	exonic	PFD0385c	399294	Y	N	Y	Y	0.173184					ATCATCATTATTTTTCTTATAATTTTTTTTCTTATCATATTTATTATCCCCAACGTGATT[A/G]TTATGTTTCATACAATCACGATTTCTTTTTTTCTCATTAATGTAATTAAAAGCTTTAATT	ACTTCGTCAGTAACGGACTCATATTTATTATCCCCAACGTGATTA	GAGTCGAGGTCATATCGTTCATATTTATTATCCCCAACGTGATTG	TATGTTTCATACAATCACGATTTCACCGTCAACCTGCTTATGGTGATCGTCTGCCTATAGTGAGTC
MAL4_1733	MAL4	exonic	PFD0495c	472279	Y	N	N	Y	0.289773	Y				TTTAATTATATGTCTACCACTATAGTATATAGTGTTAAAAAAAGAAGCTATGAATATATA[C/G]AAAAAGAAAAATCCAAAATAAATTTATTTTTAGAATATGCACATAATGATATTATAGAAT	ACTTCGTCAGTAACGGACAAATAAATTTATTTTGGATTTTTCTTTTTG	GAGTCGAGGTCATATCGTAAATAAATTTATTTTGGATTTTTCTTTTTC	ATATATTCATAGCTTCTTTTTTTAACAGCTTGACCTAACCGATCCGAACGTCTGCCTATAGTGAGTC
MAL4_2093	MAL4	exonic	PFD0610w	551570	Y	N	N	Y	0.293333					AAATTATACCAAATAATATCAAGAATATCCATAATAATGACAATATTAATCATTGTGATG[A/G]TAATAAAATAAATAACCCAGATAATCATTTATTAAATACAGACACATATATTTTACATAA	ACTTCGTCAGTAACGGACGAATAATGACAATATTAATCATTGTGATGA	GAGTCGAGGTCATATCGTGAATAATGACAATATTAATCATTGTGATGG	AATAAAATAAATAACCCAGATAATCAGGGAGCATGGACTCTATACGGCGTCTGCCTATAGTGAGTC
MAL4_2455	MAL4	exonic	PFD0655w	619944	Y	N	Y	Y	0.217877					CCTTGAATTATATCTCTAAAATCATAAAAAATGAAYTGAATATCACGGCATACATTACGT[A/G]ACCATGGACGTCCTTCATGTTTGCGATTACGTAGTCTCCACGTTTGTTGTTTTGCTGCCA	ACTTCGTCAGTAACGGACCAAACATGAAGGACGTCCATGGTT	GAGTCGAGGTCATATCGTCAAACATGAAGGACGTCCATGGTC	CGTAATGTATGCCGTGATATTCTTCTCGGACAGGAGCACGAGTCGTCTGCCTATAGTGAGTC
MAL4_261	MAL4	exonic	PFD0100c	134538	Y	N	N	Y	0.18125					ACCTTATGAAGAAAACRATTATGAGGAAAAAAGTAAAATATTAAACAGATCAAATATCCA[A/G]AGTAATAAAATTATAAGCCCATTGATAGATAACGAAAAGGGAATAGATGAAAAAAAGAGT	ACTTCGTCAGTAACGGACTCTATCAATGGGCTTATAATTTTATTACTT	GAGTCGAGGTCATATCGTTCTATCAATGGGCTTATAATTTTATTACTC	GGATATTTGATCTGTTTAATATTTTTTAAGTGGGTACGGGCGTCACAGTCTGCCTATAGTGAGTC
MAL4_2651	MAL4	exonic	PFD0735c	686026	Y	N	Y	Y	0.553073					TTTATTTGTGTATTCTATCTTTTTTAATTTATTATCATTCGGATTTTTCTTATCTTTCTC[A/C]TTTTGTTTCTTCTTCCTGTTTTCATTTGAATCTTTTTTTTTTTCTTTATCTTTTTCATAC	ACTTCGTCAGTAACGGACGCAAATGAAAACAGGAAGAAGAAACAAAAT	GAGTCGAGGTCATATCGTGCAAATGAAAACAGGAAGAAGAAACAAAAG	AGAAAGATAAGAAAAATCCGAATCGTATGTGGCGCAAGTGCATTACGTCTGCCTATAGTGAGTC
MAL4_2968	MAL4	exonic	PFD0840w	772028	Y	Y	Y	Y	0.234637					TCAAAAGGGAAAAATGAAAAATAAAAAGAAAATAAAAAGAAAAAATCAGCATACAAAACA[A/G]CATACAARASAACATACAAGAGAACATACAAGAGAACATACAAGACAACATACAARACAA	ACTTCGTCAGTAACGGACGAAAAAGAAAAAATCAGCATACAAAACAA	GAGTCGAGGTCATATCGTGAAAAAGAAAAAATCAGCATACAAAACAG	AACATACAAGAGAACATACAAGAGATGCAAACTCGCGGAAGAGGTTACGTCTGCCTATAGTGAGTC
MAL4_3025	MAL4	exonic	PFD0840w	782790	Y	Y	Y	Y	0.324022					ATTAATAAACAAAGAAATAGTTTTCTTAATGCTGAAAATAATGCACTCTTGTTTTTCTCC[A/G]AAAATTATTCTCACAATATATGGAAACTAGAAGCAAATTATAAAAAGAAAAAAATTAAAA	ACTTCGTCAGTAACGGACGTGAAAATAATGCACTCTTGTTTTTCTCCA	GAGTCGAGGTCATATCGTGTGAAAATAATGCACTCTTGTTTTTCTCCG	AAATTATTCTCACAATATATGGAAATATCGTCAACCTTATTGCGCTCAGGTCTGCCTATAGTGAGTC
MAL4_3265	MAL4	exonic	PFD0900w	843527	Y	N	Y	Y	0.0837989					AAGCAAACCTTTTATGTTACCTATATATAATAATCCGAATAATATGTTTACAAGGGCACA[A/G]AAATTTTATGATAATGATATTAATCATGTTGTTCATGATGGTGTTCACGATGGTGTTCAC	ACTTCGTCAGTAACGGACGCCGAATAATATGTTTACAAGGGCACAA	GAGTCGAGGTCATATCGTGCCGAATAATATGTTTACAAGGGCACAG	AATTTTATGATAATGATATTAATCATGTCATAACGATTCGTGTGACAGTTCGTCTGCCTATAGTGAGTC
MAL4_3508	MAL4	exonic	PFD0970c	905957	Y	Y	Y	Y	0.748603					AATAACCCTAAAAAGTCGTTTTTAAAAGGTGGTGTTTTATTAAATAGAAGCGATAGTTTC[A/G]TAAAGAAAGGTACAAAAAATGTTTTGTATAATAATAAAAATAATAAAATAGAAAACCTTG	ACTTCGTCAGTAACGGACGACAAAACATTTTTTGTACCTTTCTTTAT	GAGTCGAGGTCATATCGTGACAAAACATTTTTTGTACCTTTCTTTAC	AAACTATCGCTTCTATTTAATAAAACACCCTCGTTTGTGGGCTACACAGTCTGCCTATAGTGAGTC
MAL4_3628	MAL4	exonic	Gene	933313	N			N						ATTAACTTTGCTAAGCGTAAGGAGCGTATGAATAATGGAAAGGAGGARAACGGCGAGGGT[A/G]TCCAGACGAATGTGCGTAATACGAATAATAATGCGCACATTGTTGGTAATAATAATAATA	ACTTCGTCAGTAACGGACGTCGTATTACGCACATTCGTCTGGAT	GAGTCGAGGTCATATCGTGTCGTATTACGCACATTCGTCTGGAC	TCCTCCTTTCCATTATTCATACTTGGGAGTCCACGAAATTCCTGAGGTCTGCCTATAGTGAGTC
MAL4_4132	MAL4	exonic	Gene	994352	N			N						ATTTCCTTCATTTTTATTAATATCAAAYATATTATTTAAATGATTGGATTTTTTRTTATT[A/T]TTTTTTTTCTTTATATTTTCCTCATTACGTTCCTCAATTTCAATAACATTTTCTTCTTTT	ACTTCGTCAGTAACGGACCGTAATGAGGAAAATATAAAGAAAAAAAAT	GAGTCGAGGTCATATCGTCGTAATGAGGAAAATATAAAGAAAAAAAAA	AAAAAATCCAATCATTTAAATAATGCTACAAGTTGAAACTGTCGGAGTGTCTGCCTATAGTGAGTC
MAL4_4367	MAL4	intergenic		1053149	Y	N	Y	Y	0.832402					TTCTTAAGAATTTCCATAATTTCTTCTTTTTTATCATTGTCTACATAAATATTTTTAAAA[A/T]ATTTTCCCCTTCATATATTTGTAATGCCTCATATTATCCATGGGGGGATTTTATTTTATA	ACTTCGTCAGTAACGGACGGCATTACAAATATATGAAGGGGAAAATT	GAGTCGAGGTCATATCGTGGCATTACAAATATATGAAGGGGAAAATA	TTTAAAAATATTTATGTAGACAATGAGGATCTCTCATGGACGCAGTTGGTCTGCCTATAGTGAGTC
MAL4_4529	MAL4	exonic	PFD1155w	1101563	Y	Y	N	Y	0.340782					AATTTTTTAATTTTAATTCAAGTGGATATCATAGTTGTATGAGAAAAGAATTTTCGAATC[A/C]TGCATATAAATGTTTTGCAGGGAAAGGTTTTTCAAGTATGTTTAATCTGGACAAAAAAAA	ACTTCGTCAGTAACGGACGTTTCCCTGCAAAACATTTATATGCAT	GAGTCGAGGTCATATCGTGTTTCCCTGCAAAACATTTATATGCAG	ATTCGAAAATTCTTTTCTCATACAACCGCTCTGCATAATAGGGCTCGTCTGCCTATAGTGAGTC
MAL4_5141	MAL4	intergenic		1142144	Y	Y	N	Y	0.776536					ATATTTTTATTTCTCAATATTCATCTTTTTTCAACTCAGATAATTATTTGAAATATATAA[A/G]CGTTTCCATTTTGTTTACTATTCTACGATGAATGAATCGTTCCTAAMAAAAAGAAATGAT	ACTTCGTCAGTAACGGACTCGTAGAATAGTAAACAAAATGGAAACGT	GAGTCGAGGTCATATCGTTCGTAGAATAGTAAACAAAATGGAAACGC	TTTCAAATAATTATCTGAGTTGAAAAGGGAAGGTCTATTTCCGCTCGGTCTGCCTATAGTGAGTC
MAL4_652	MAL4	exonic	PFD0134c	169352	Y	N	N	Y	0.301676					ATTGAAGCTGGTATGAGAGAAGTCGTCTCTCATATTAAAGAATTCCTTACTAATTTTAAT[A/G]AATATTTGGTTGATTTGACGTCAATTGTTGATAAATCAAGTTATAATTGTGGTACAGCTC	ACTTCGTCAGTAACGGACCAATTGACGTCAAATCAACCAAATATTT	GAGTCGAGGTCATATCGTCAATTGACGTCAAATCAACCAAATATTC	TTAAAATTAGTAAGGAATTCTTTAATTGCGTAGGGACTATCAGGGAACGTCTGCCTATAGTGAGTC
MAL4_933	MAL4	exonic	PFD0200c	234468	Y	Y	N	Y	0.351955					ATCAGATATTTTATTCCAATAATTATTTTTTCTTTGTGATATATTGTTAAAAGTTAAATT[A/G]TTTTGCTTTTCTTTTTTTTTCTCATTTTCTCGAGTATTCATTTTTCTTATTCTTAAATTA	ACTTCGTCAGTAACGGACAAATGAGAAAAAAAAAGAAAAGCAAAAT	GAGTCGAGGTCATATCGTAAATGAGAAAAAAAAAGAAAAGCAAAAC	ATTTAACTTTTAACAATATATCACAAATCTATATCCCGAAAGTACAGGCCCGTCTGCCTATAGTGAGTC
MAL5_1118	MAL5	exonic	PFE0435c	364200	Y	Y	N	Y	0.424581		Y			TAATTATGAAAACAAAAGGTTTTATAATAATATRAACAGAAATGTAATGAATGAGAAATC[A/C]TTAAATAAAATAATGTTAATAGGAAGAGTAGGATGTGAACCAGATATAAAAATTTTGAAC	ACTTCGTCAGTAACGGACAACAGAAATGTAATGAATGAGAAATCA	GAGTCGAGGTCATATCGTAACAGAAATGTAATGAATGAGAAATCC	TAAATAAAATAATGTTAATAGGAAGAGGCTGTAGGGATCAACACGAGTCGTCTGCCTATAGTGAGTC
MAL5_1235	MAL5	exonic	PFE0450w	382974	Y	Y	Y	Y	0.407821					GTTATGATAATATTATTAAAAATATATCTGAATATTCAAATCAATGTCATATTATAGAAA[A/T]GAAAAAAAAGGAATATTTAACACACATAGAAAATCTGAAATATCTACAAACAAAAATTAT	ACTTCGTCAGTAACGGACTGTGTGTTAAATATTCCTTTTTTTTCT	GAGTCGAGGTCATATCGTTGTGTGTTAAATATTCCTTTTTTTTCA	TTCTATAATATGACATTGATTTGAAGCCTATAACGACCAGGCTCTCAGTCTGCCTATAGTGAGTC
MAL5_1275	MAL5	exonic	PFE0465c	396039	Y	Y	Y	Y	0.77095					ATTAAGAAGAAGAACAATAATAATAATAATAAKAAGAAGAACACCAATAGGACTAATAGT[A/G]TTATGAAAAACACAAGGAATTCACAATATAATATTATACAAAACGATTTAAATAATAACG	ACTTCGTCAGTAACGGACTTGTGAATTCCTTGTGTTTTTCATAAT	GAGTCGAGGTCATATCGTTTGTGAATTCCTTGTGTTTTTCATAAC	CTATTAGTCCTATTGGTGTTCTTCTTAGCTTCTGACGGTCCATTGCAGGTCTGCCTATAGTGAGTC
MAL5_1460	MAL5	intergenic		482703	Y	Y	Y	Y	0.290503					TAAACTATAAACATATTACATAAATATTATATACACTTGAAACTAATGTTCTTTTATAAA[A/T]AATATGTCATACAATTTTATTCCTTAATATTATTTCTATTTTTTTAAACTATTTTTTTTT	ACTTCGTCAGTAACGGACGACACTTGAAACTAATGTTCTTTTATAAAA	GAGTCGAGGTCATATCGTGACACTTGAAACTAATGTTCTTTTATAAAT	ATATGTCATACAATTTTATTCCTTAAATAGTCCGAAGGAATGCTGACAGGGTCTGCCTATAGTGAGTC
MAL5_1490	MAL5	exonic	PFE0570w	504266	Y	N	Y	Y	0.631285					AAAAGGAAAGGTAGAGAAGTCTAAATTATCAAAGGATAAGAGTGTAATAGTACCTGAGGT[A/G]AAAAAAGAAATAATTAATAATTCTGTCATTATGAACAATGATGGATCAAATAATGAGAAT	ACTTCGTCAGTAACGGACAAGGATAAGAGTGTAATAGTACCTGAGGTA	GAGTCGAGGTCATATCGTAAGGATAAGAGTGTAATAGTACCTGAGGTG	AAAAAGAAATAATTAATAATTCTGTCAGTCATTCGTCCGGGTAGCAGAAGTCTGCCTATAGTGAGTC
MAL5_2257	MAL5	exonic	Gene	706171	N			N						GATGATGATAATAATAATAATGATAGTAATAGTGGGCATAGGGAAGAAGATAGATACCCA[A/T]GTGATTTATTACAAAATAATATATATAATGATGATATAACTTTAAAGGATAAATATGTAG	ACTTCGTCAGTAACGGACGGCATAGGGAAGAAGATAGATACCCAA	GAGTCGAGGTCATATCGTGGCATAGGGAAGAAGATAGATACCCAT	ATATAATGATGATATAACTTTAAAGGATGTCACGCGATACCTCTTAGAGAAGTCTGCCTATAGTGAGTC
MAL5_2471	MAL5	exonic	PFE0970w	796712	Y	Y	Y	Y	0.513966					GTTAATGAAAAGAACCCAAAAAAGACCCTTAGCAAATAATAATCCAAATATGTCAGTTAA[A/G]CATGCTGAAATATTTGCTATTCTATCAGGATTAAATGGTAGTTTTATTTTATATTTTTTT	ACTTCGTCAGTAACGGACGCCTGATAGAATAGCAAATATTTCAGCATGT	GAGTCGAGGTCATATCGTGCCTGATAGAATAGCAAATATTTCAGCATGC	TAACTGACATATTTGGATTATTATTTGCGTCCTATGTTCCGCACTAGATGGTCTGCCTATAGTGAGTC
MAL5_2520	MAL5	intergenic		810754	Y	Y	Y	Y	0.932961					TCTATATATAATATGAAATCATAAATAAATATAAACATACAAACATATATATAAAAGTTT[A/T]TCCACATTAAGAGAGGAAAATAAATCATATATATATATATATATATATATATATWTTTTA	ACTTCGTCAGTAACGGACTGATTTATTTTCCTCTCTTAATGTGGAT	GAGTCGAGGTCATATCGTTGATTTATTTTCCTCTCTTAATGTGGAA	AACTTTTATATATATGTTTGTATGTTTACCATGCGTAGGTATCGGGCTAGTCTGCCTATAGTGAGTC
MAL5_2766	MAL5	intergenic		956278	Y	Y	Y	N						ATAATCTATTATATATATATATATATATATATATAATTCTTCCGAACAAACAAAAAAAAA[A/G]AAAAAAAGGTTCTTTTGTTTTTTTTTTTTTTAAATCGTTCTAAATTAATTATATTATATA	ACTTCGTCAGTAACGGACTTCTTCCGAACAAACAAAAAAAAAA	GAGTCGAGGTCATATCGTTTCTTCCGAACAAACAAAAAAAAAG	AAAAAAGGTTCTTTTGTTTTTTTTAAGTTTCGCAGGTTCACAAACATCGTCTGCCTATAGTGAGTC
MAL5_2866	MAL5	intergenic		1010769	Y	N	Y	Y	0.446927		Y			TATTTTTTTRATTATATTTTTTAAAAATTTGATTTCCCTTAATATTCTTATCAAGAGAAA[A/G]TACATAAAAAATTAATAAGCTTAAAGATGACAAAAAAATAAAATGAATTATAAAAAAAAA	ACTTCGTCAGTAACGGACTTTCCCTTAATATTCTTATCAAGAGAAAA	GAGTCGAGGTCATATCGTTTTCCCTTAATATTCTTATCAAGAGAAAG	ACATAAAAAATTAATAAGCTTAAAGACACCGACTTAATTCCGAAGGCCGTCTGCCTATAGTGAGTC
MAL5_313	MAL5	exonic	PFE0180w	150460	Y	Y	N	Y	0.407821					CTATTGTTGTTGTTATATAYGGAAAAAATTATAATTCAAATATACGTATTTTTAATTATT[A/T]CTTTGACAGTATGTATGTACCAGCAAATGTGTATAAATATATATATATAATAAAATATAT	ACTTCGTCAGTAACGGACTTTGCTGGTACATACATACTGTCAAAGT	GAGTCGAGGTCATATCGTTTTGCTGGTACATACATACTGTCAAAGA	ATAATTAAAAATACGTATATTTGAATTGAAGCCGCTCTTCTTAGTGATCTGGTCTGCCTATAGTGAGTC
MAL5_3296	MAL5	exonic	PFE1325w	1113504	Y	Y	N	Y	0.379888					TATAAGAAAAGAATATGTGCTGGACGTGATGATTCTGAGAATAATGTATCTATCAAAAAA[A/G]ATGTGAAAGAAGATAATGTAGATAAGGAAGAAGACAAAAATGTAATTGTAGATGATGTCG	ACTTCGTCAGTAACGGACGTTCCTTATCTACATTATCTTCTTTCACATT	GAGTCGAGGTCATATCGTGTTCCTTATCTACATTATCTTCTTTCACATC	TTTTTGATAGATACATTATTCTCAGACGTTGAGCCTCTACTACCGACAGTCTGCCTATAGTGAGTC
MAL5_3531	MAL5	exonic	PFE1435c	1181711	Y	Y	N	Y	0.189944					TCATGATGATACGACAATAAAAAATATTAAATATTTTATAAAAAATGATATTTCAACAAT[A/T]GAAGGTGAGGAAAATAATACAGATATTGAAAGTATAAAAGAGAATAAGAAAAAAAAAAAA	ACTTCGTCAGTAACGGACGTCAATATCTGTATTATTTTCCTCACCTTCT	GAGTCGAGGTCATATCGTGTCAATATCTGTATTATTTTCCTCACCTTCA	TTGTTGAAATATCATTTTTTATAAAAATCAGTCGTGCGATGTTCCAAGCGTCTGCCTATAGTGAGTC
MAL5_3781	MAL5	exonic	PFE1530c	1249542	Y	Y	Y	Y	0.938547					TGTCAGAAGATGATGATAGTGATATTAATAAAAATGAAAGTGACGATAATAAAAATGAAA[A/G]TGATGATAATAAAAATGAAAGTGAYGATAATAAAAATGACGGTGATTCTAATAAAAATGA	ACTTCGTCAGTAACGGACAAATGAAAGTGACGATAATAAAAATGAAAA	GAGTCGAGGTCATATCGTAAATGAAAGTGACGATAATAAAAATGAAAG	GATGATAATAAAAATGAAAGTGAAGTCGAAGCGTCCTGTTAGGGAGTCTGCCTATAGTGAGTC
MAL5_3883	MAL5	exonic	PFE1600w	1308985	Y	N	Y	Y	0.335196					ATGGATAATATTATGAATAAAGAACTATTTAAATTATGTGAACTTGATGACAATAGAGAA[A/G]AAATGATGAATTTTTGGAAAGAAACTTTTGAAAATGAAAAAAAGAAATACAATCAAATCA	ACTTCGTCAGTAACGGACAAGTTTCTTTCCAAAAATTCATCATTTT	GAGTCGAGGTCATATCGTAAGTTTCTTTCCAAAAATTCATCATTTC	TCTCTATTGTCATCAAGTTCACATGCTAATACTCTTCTCTCGACGGGGTCTGCCTATAGTGAGTC
MAL5_67	MAL5	exonic	PFE0060w	65071	Y	Y	Y	Y	0.553073			Y	Y	TCTTTGTTCCATAAATCCTCTCTTAATATTTCACCTGCTTGGGGAAATGAACCAAGTATT[A/G]GAGTTCTTGATTCTTGGCGTATCTCTTTTTCTGGAGGTGCTTGACCTACCATTTGAGGTT	ACTTCGTCAGTAACGGACGGCTTGGGGAAATGAACCAAGTATTA	GAGTCGAGGTCATATCGTGGCTTGGGGAAATGAACCAAGTATTG	AGTTCTTGATTCTTGGCGTATCGCGATTCATAGACCCGTTTCCGGTCTGCCTATAGTGAGTC
MAL5_709	MAL5	exonic	PFE0325w	269459	Y	Y	N	Y	0.575419					TAGGAACACATTACTGATGTCCAAGGACTCATTCTCATTATTGTTTAAAATAAAATGGTT[A/C]CTATCTTCTTTTACCATTTCCTCTTTTTCGTTATCATTATCGTTTTTAAGAATATAATCT	ACTTCGTCAGTAACGGACGGAAAAAGAGGAAATGGTAAAAGAAGATAGT	GAGTCGAGGTCATATCGTGGAAAAAGAGGAAATGGTAAAAGAAGATAGG	ACCATTTTATTTTAAACAATAATGAGCCCAGTTAAGCTGCGCGAATGGTCTGCCTATAGTGAGTC
MAL5_763	MAL5	exonic	PFE0325w	278013	Y	N	Y	Y	0.581006	Y				TTATATTATTGATTTGTTTATKTATACAAGTACCTCGTTTTCTACTTGGAGGGGTAAAAT[A/C]ATGTTCTTTACTATTCTCCAATCTATTTTCTAACAATATTTCTGTTATTTGTTGCTTTTT	ACTTCGTCAGTAACGGACGTCGTTTTCTACTTGGAGGGGTAAAATA	GAGTCGAGGTCATATCGTGTCGTTTTCTACTTGGAGGGGTAAAATC	TGTTCTTTACTATTCTCCAATCTATTTATTAGTGCCAAAATGCCCGTGAGGTCTGCCTATAGTGAGTC
MAL5_815	MAL5	exonic	PFE0340c	289918	Y	Y	Y	Y	0.167598					ACATTTAATGGGAGATGTATATCGAAAGTTTTATACCCTATTTATACTGAAAATGTGGTT[A/C]WTAAGAGGCAGCCGTTTTTTGTATTCTTAGGATATGGTGCATGTGAATACAATTTAGATG	ACTTCGTCAGTAACGGACGACCCTATTTATACTGAAAATGTGGTTA	GAGTCGAGGTCATATCGTGACCCTATTTATACTGAAAATGTGGTTC	TAAGAGGCAGCCGTTTTTTTAGGATTGCGCCAGTCTTACATGAGTCTGCCTATAGTGAGTC
MAL6_1014	MAL6	intergenic		490306	Y	Y	Y	Y	0.26257					CAAAAAAAAACAAGCACATTTAATGATGCTACTTTAAAAAAAAAAAACATTTAAAAAACA[A/G]CAAACTTTATGAAATCATCCGTGTTGTTATATGTTTCAATATATTTTATCGCTTTTTTAT	ACTTCGTCAGTAACGGACCAACACGGATGATTTCATAAAGTTTGT	GAGTCGAGGTCATATCGTCAACACGGATGATTTCATAAAGTTTGC	GTTTTTTAAATGTTTTTTTTTTTTAATCGTCTATGCCGAGGTACGTCGTCTGCCTATAGTGAGTC
MAL6_1016	MAL6	exonic	PFF0575c	493449	Y	N	Y	Y	0.402235					TTTCATTGTGTGAATTAACCTTGTTTATATTATTTGGATCACCAAATATTTCGTCAACAT[A/G]CGTGTATATATTTGCATTATTCATTGTTGAATCATTTCCGTGCGTACCCTGACTTTTATT	ACTTCGTCAGTAACGGACGTGGATCACCAAATATTTCGTCAACATA	GAGTCGAGGTCATATCGTGTGGATCACCAAATATTTCGTCAACATG	GTGTATATATTTGCATTATTCATTGTGACGTTGCACGGTGGAGCCATAGTCTGCCTATAGTGAGTC
MAL6_1133	MAL6	exonic	PFF0620c	528061	Y	Y	N	Y	0.335196					TGTATGTATTAATGTACCCTTTTGTACCTATGAATTTTCCTTTAYGTGTGTTATTTATAA[A/T]AACAAAATAACATAAAGAAAAGGGAAGATGAAAATAAAATAAAAGAAGAGATTTTTATTT	ACTTCGTCAGTAACGGACTCTTCCCTTTTCTTTATGTTATTTTGTTT	GAGTCGAGGTCATATCGTTCTTCCCTTTTCTTTATGTTATTTTGTTA	AAAGGAAAATTCATAGGTACAAAAAACCGACGCATTCCAGTGGTAGGTCTGCCTATAGTGAGTC
MAL6_1205	MAL6	exonic	PFF0655c	551242	Y	N	N	Y	0.0167598					ACGACCAATATTATTATCATCACATCCATTATTATTATCGCCACGACCAATATTATTATC[A/G]YCACRWCCAWTATTATTATCGCCACGACCAATATTATTATCRYCACRWCCAWTATTATTA	ACTTCGTCAGTAACGGACTTATCGCCACGACCAATATTATTATCA	GAGTCGAGGTCATATCGTTTATCGCCACGACCAATATTATTATCG	TATTATTATCGCCACGACCAATACCGGCTTTGAGGCAACTCGACTGTCTGCCTATAGTGAGTC
MAL6_1320	MAL6	exonic	PFF0670w	569582	Y	N	Y	N						ATAAACCTGGAAATGGTCAAAATAATCAAGATGGTCAAAATGATCAAGATGGTCAARATG[A/G]TCAAGATGGTCAAAATAATCAAGATGGTCAAAATAATCAAGATATAAAAAGTATGCAAAA	ACTTCGTCAGTAACGGACCCATCTTGATTATTTTGACCATCTTGAT	GAGTCGAGGTCATATCGTCCATCTTGATTATTTTGACCATCTTGAC	TTGACCATCTTGATCATTTTGACTGAGTCATTAGCGCGATTTCTAGTCTGCCTATAGTGAGTC
MAL6_1367	MAL6	exonic	PFF0670w	577117	Y	Y	N	Y	0.00558659					AAAAAAATAATAATTATCTTAATTATGAAGATGTTATAAATTATGATCAGTCTAAAACAA[A/C]GTATCATCAACAAGATAAAAGTGATCATAATAATGATGGTGATAATAATAATGATGATAA	ACTTCGTCAGTAACGGACTGATCACTTTTATCTTGTTGATGATACT	GAGTCGAGGTCATATCGTTGATCACTTTTATCTTGTTGATGATACG	TGTTTTAGACTGATCATAATTTATAACCATCGGAGTTAAGAACGGGGTACGTCTGCCTATAGTGAGTC
MAL6_1785	MAL6	exonic	PFF0795w	682442	Y	Y	Y	Y	0.0223464					TTTCTTTAATGTCTCTTCATCAAGGGAACTAAAGAAATCGTTTCCACGTATTATATCTTC[A/G]ATGGACTTTTTAATATTAATAGAGCCATGGTTAATATTGTTTATATTATCATCATTTTTT	ACTTCGTCAGTAACGGACGAAATCGTTTCCACGTATTATATCTTCA	GAGTCGAGGTCATATCGTGAAATCGTTTCCACGTATTATATCTTCG	TGGACTTTTTAATATTAATAGAGCCTTCACATGCTGCGGGTAAACAGCGTCTGCCTATAGTGAGTC
MAL6_1853	MAL6	intergenic		708985	Y	Y	Y	Y	0.0111732					ATTCATTTATTTATTGATTTTTTTTTTTTTTTTTTTTTTCTCTTCCTTTTTTGTGTTTTG[A/G]TGATCTGCTTAAATATTTTCAAGGTGTTTGATATGTACTACTTTTTATAAAATTAAAGAA	ACTTCGTCAGTAACGGACGTTTTTTCTCTTCCTTTTTTGTGTTTTGA	GAGTCGAGGTCATATCGTGTTTTTTCTCTTCCTTTTTTGTGTTTTGG	GATCTGCTTAAATATTTTCAAGGTACCGTCGTCTTGTAGCATTCCATGGTCTGCCTATAGTGAGTC
MAL6_225	MAL6	exonic	PFF0175c	148357	Y	Y	Y	Y	0.837989					CAAATAATTTGAATGGTTCTCTAACAAATAATTTGAACGGTGCTCTGACAAATAATTTGA[A/G]TGGTACTGTGGCAAATAATTTATATGGTTCTTTTCCTAACCATGTAGGAAATAATTTTAC	ACTTCGTCAGTAACGGACAACGGTGCTCTGACAAATAATTTGAA	GAGTCGAGGTCATATCGTAACGGTGCTCTGACAAATAATTTGAG	GGTACTGTGGCAAATAATTTATATGAGCAGGAGAGCTAGTTCCGTCGGTCTGCCTATAGTGAGTC
MAL6_2355	MAL6	exonic	PFF0885w	769375	Y	Y	Y	Y	0.027933					AAGAAAAGGATATTTTAAAGTTTTAGGAAATGGTAAATTAAAACATAATCAACCAATTGT[A/T]GTAAAAGCAAGATACTTTTCATCCGTTGCTGAAAAAAAAATTAAAGCTGTTGGAGGTCAA	ACTTCGTCAGTAACGGACCAACGGATGAAAAGTATCTTGCTTTTACT	GAGTCGAGGTCATATCGTCAACGGATGAAAAGTATCTTGCTTTTACA	CAATTGGTTGATTATGTTTTAATTCTCATTGACATGCGCCTTCATCGGTCTGCCTATAGTGAGTC
MAL6_24	MAL6	intergenic		74312	Y	Y	Y	Y	0.98324					AAAAACAAAAAATGGTGTTGCCCATTCCGAACGAATTCAGTATTGGGCCTGTAACTTTTT[A/T]TCTCAGAAACTCAAGGACGCGGAATCGAACCTGTGTCACTTCAAAGAAAACCTACATRCC	ACTTCGTCAGTAACGGACGCCGCGTCCTTGAGTTTCTGAGAT	GAGTCGAGGTCATATCGTGCCGCGTCCTTGAGTTTCTGAGAA	AAAAGTTACAGGCCCAATACTGTGGTCCAAGTGTAGCAACGATGAGGTCTGCCTATAGTGAGTC
MAL6_2462	MAL6	exonic	PFF0930w	799787	Y	Y	N	Y	0.592179					ATATATTCATATAAAATTACATACCTATATGTTTCAATTTATTTATTTTGATATTCACAC[A/C]ACAGTGTAATTTTATTTCATCCTTGTCATAATCAAATATATAAATGTTTTGACGATCTGT	ACTTCGTCAGTAACGGACTGACAAGGATGAAATAAAATTACACTGTT	GAGTCGAGGTCATATCGTTGACAAGGATGAAATAAAATTACACTGTG	TGTGAATATCAAAATAAATAAATTGAATTCCAGGGGAGCTACGAGCGTGTCTGCCTATAGTGAGTC
MAL6_2516	MAL6	exonic	PFF0950w	825885	Y	N	Y	Y	0.659218					ACTTTTAATTCTTTCTTTTCGGTYTACATAATTTACATCCATATTGATCAACTTAACTTT[A/G]TATACAAGTGGTAAATTATTTATTGCTGTATGTAAATTATTATGAGGAGAAAAAAAGATA	ACTTCGTCAGTAACGGACTTTACATCCATATTGATCAACTTAACTTTA	GAGTCGAGGTCATATCGTTTTACATCCATATTGATCAACTTAACTTTG	ATACAAGTGGTAAATTATTTATTGCCGACTGTCCGAGGTTGTAATCCGTCTGCCTATAGTGAGTC
MAL6_2550	MAL6	exonic	PFF0975c	842792	Y	Y	N	N						TTTCTATTTGTGTCCTCCAAATCTTTTTGTCTCTTTTGTTCATCATCTAATTTTTTTTTC[A/C]TTYTTTCTKCTTCTTCTAACTCTTTTTGTTTTTGTAATTTGTTTTCTAGATCTACATATT	ACTTCGTCAGTAACGGACGTCTTTTGTTCATCATCTAATTTTTTTTTCA	GAGTCGAGGTCATATCGTGTCTTTTGTTCATCATCTAATTTTTTTTTCC	CTTCTTCTAACTCTTTTTGTTTTTGATCGCTCACCACTTGGAGTCGCGTCTGCCTATAGTGAGTC
MAL6_2765	MAL6	exonic	PFF1110c	943311	Y	Y	Y	Y	0.184358					GGAATATTCATCATGTTGCTTTTCTCTGACACTTGATGATTTATTTGATTTATCATTTTT[C/G]AAAGAAGTGTCGCTTTTCTTTTGTTTTCTTATGTCACCCATAAGTCTCATTAACCAGTCT	ACTTCGTCAGTAACGGACAAACAAAAGAAAAGCGACACTTCTTTG	GAGTCGAGGTCATATCGTAAACAAAAGAAAAGCGACACTTCTTTC	AAAATGATAAATCAAATAAATCATCACATGGTACGCCAATCTAATGGTGAGTCTGCCTATAGTGAGTC
MAL6_2825	MAL6	exonic	PFF1145c	967410	Y	N	Y	Y	0.385475					CRTCGTCATACTCATTTTTTATTTTATTTTTTCCACACTTTTTATTTGGACTATCAATGG[A/G]TAAGTTAAATGGGTTATCATTATTATGGTCATCATCGTCGTCATCGTCATCGTCATCRTC	ACTTCGTCAGTAACGGACGCCACACTTTTTATTTGGACTATCAATGGA	GAGTCGAGGTCATATCGTGCCACACTTTTTATTTGGACTATCAATGGG	AAGTTAAATGGGTTATCATTATTATGGATATTAGCGAAGGTTGCTCCGGGTCTGCCTATAGTGAGTC
MAL6_3155	MAL6	exonic	PFF1350c	1116171	Y	N	Y	Y	0.52514					TAAATCACCAAATTGATTATCGTTATTTACCATGTCAGTGTTTATTAATTCTTTTGAGTA[A/G]CTTTTTTCTGAGTAAGAAATTTTATGATTTATAGGATTATTTTTTGTAATTTTTTTATGT	ACTTCGTCAGTAACGGACTGTCAGTGTTTATTAATTCTTTTGAGTAA	GAGTCGAGGTCATATCGTTGTCAGTGTTTATTAATTCTTTTGAGTAG	TTTTTTCTGAGTAAGAAATTTTATGAGGCCAATGTTCGTAGTGACCCAGTCTGCCTATAGTGAGTC
MAL6_3244	MAL6	exonic	PFF1395c	1187118	Y	N	Y	Y	0.670391					AATCTAGTAATATTTTATGTGGTTTTATATGTATCTGGTTCTTATTATTGGTTACATAAT[A/G]TTCATTATTAATTATTTCTGAATGTATATTAAAATTTTGAATGTTATTATGATTAGTATT	ACTTCGTCAGTAACGGACTCTGGTTCTTATTATTGGTTACATAATA	GAGTCGAGGTCATATCGTTCTGGTTCTTATTATTGGTTACATAATG	TCATTATTAATTATTTCTGAATGTATCTGAATAGTCGCAATTTGGTCTGAGTCTGCCTATAGTGAGTC
MAL6_3334	MAL6	exonic	Gene	1205982	N			N						TTCTTGTTCAACCGGATCGTTTTGTTGTCCAACCGGATCGTTTTGTTGTCCAACCGGATC[A/G]TTTTGTTGTCCAACMKRATCATTTTGTTGTCCAACATAATCATTTTGTTGTCCAACCGGA	ACTTCGTCAGTAACGGACGCGTTTTGTTGTCCAACCGGATCA	GAGTCGAGGTCATATCGTGCGTTTTGTTGTCCAACCGGATCG	ATCATTTTGTTGTCCAACATAATACGCGGGGATTCTAAGACCGTTGTCTGCCTATAGTGAGTC
MAL6_3578	MAL6	intergenic		1287422	N			N						CTAGGATTAATTTATTTTTAATCCTTTTGTTTTTTCAATTTATATWTTTTTTAAAGAACA[A/C]GTTGAAAGAACTTATAAAAAAAATCTCAACTCTGTATTATAAATATTACTTGTCCAAAAK	ACTTCGTCAGTAACGGACTTGAGATTTTTTTTATAAGTTCTTTCAACT	GAGTCGAGGTCATATCGTTTGAGATTTTTTTTATAAGTTCTTTCAACG	ATAAATTGAAAAAACAAAAGGATTACGCTAAGGTATCACGATGGCCGTCTGCCTATAGTGAGTC
MAL6_3597	MAL6	exonic	PFF1495w	1289574	Y	N	Y	Y	0.631285					TAAAATCGATGAATTAGAAAAAAGGAAAGAAAAAATATCAGAACAGAAAGAACTTTACAG[A/C]TACATATTGGAGAGTAATAAAAAGCACATAGAAGGTAAGGAGGATTGCAACTGTATATAT	ACTTCGTCAGTAACGGACTGTGCTTTTTATTACTCTCCAATATGTAT	GAGTCGAGGTCATATCGTTGTGCTTTTTATTACTCTCCAATATGTAG	TGTAAAGTTCTTTCTGTTCTGATATTCTACCTACAGTTCGATAGCCCGGTCTGCCTATAGTGAGTC
MAL6_451	MAL6	exonic	PFF0285c	240397	Y	N	N	Y	0.0670391					TAAATTGCTTTCACCACATCAAAAGGTTAGCCTAAAAGATTGTTATTCAAGCGATCAAAC[A/C]CCMCAAAAAATATATGTAGATGAAGAAAAAGAAAAAGRAAAAGRAAAAAAAAAAAAAAAA	ACTTCGTCAGTAACGGACGAAAAGATTGTTATTCAAGCGATCAAACA	GAGTCGAGGTCATATCGTGAAAAGATTGTTATTCAAGCGATCAAACC	CAAAAAATATATGTAGATGAAGAAAAGATTTCGTCGGTGGAAGCCAGAGTCTGCCTATAGTGAGTC
MAL6_545	MAL6	exonic	Gene	273329	N			N						ATAATAATGTGCATGATAACAACAATATGGTGGATGATARCAACAATATGGTGGATGATA[A/G]CAACAATATGGTGGATGATAACAACAATATGGTGGATGATARCAACAATATGGTGGATGA	ACTTCGTCAGTAACGGACGTGTTGTTATCATCCACCATATTGTTGT	GAGTCGAGGTCATATCGTGTGTTGTTATCATCCACCATATTGTTGC	ATCATCCACCATATTGTTGTCAAGCCCGTCTAATGACCTTCTGGTCTGCCTATAGTGAGTC
MAL7_1166	MAL7	intergenic		285085	Y	N	Y	Y	0.240223					TTATATATATTATTTTATATATCCTCTTATTTCTGATTTTTTTTTTAATTTGATTTTTTT[C/G]CCCTTAATATAAAAACGAATTTAAATAAGGGTAAAACAATTTATTATTATATAAATATTC	ACTTCGTCAGTAACGGACGTCTGATTTTTTTTTTAATTTGATTTTTTTC	GAGTCGAGGTCATATCGTGTCTGATTTTTTTTTTAATTTGATTTTTTTG	CCTTAATATAAAAACGAATTTAAATGCACTGCGCCAACCTTAGTGGGGTCTGCCTATAGTGAGTC
MAL7_1337	MAL7	intergenic		364785	N			N						CCACATAACAAATAATACATTGTTGTAATAAASAATTCTCCTTATGTATTTAACAAATAA[A/G]CATATTATAAAATGCTACATTCAAAAATATWYTTTATATTAAACAAAATTTCAACTCACA	ACTTCGTCAGTAACGGACTTTTTGAATGTAGCATTTTATAATATGT	GAGTCGAGGTCATATCGTTTTTTGAATGTAGCATTTTATAATATGC	TATTTGTTAAATACATAAGGAGAATTACTGGTCATTATTCGTGGGAGCTGGTCTGCCTATAGTGAGTC
MAL7_1473	MAL7	exonic	MAL7P1.23	417697	Y	N	N	Y	0					TACCAATTCTAATATATTTATCGAATCATTCAATAAAAAAAATACTTTTATTAAACCAAT[A/G]TATGTAACCTTTCAAGATGATATGAATAAAAGTGTAGCTAGCCAAAATGAAACCRAAAAA	ACTTCGTCAGTAACGGACGTTATTCATATCATCTTGAAAGGTTACATAT	GAGTCGAGGTCATATCGTGTTATTCATATCATCTTGAAAGGTTACATAC	TTGGTTTAATAAAAGTATTTTTTTTGGGTGTGTCCTACAAGACCGTAGTCTGCCTATAGTGAGTC
MAL7_1525	MAL7	intergenic		435220	Y	N	N	Y	0.273743					AATATGCTCATGTAACACACATTTGCATATTTTTCCAAGTATAATTATTCCTTCATAAAG[A/G]AAAAAATGTCATCACCTTTTTATTTTTAATAAGAATATGAATATTCTTATTAATCCATAT	ACTTCGTCAGTAACGGACGAAAAATAAAAAGGTGATGACATTTTTTT	GAGTCGAGGTCATATCGTGAAAAATAAAAAGGTGATGACATTTTTTC	TTTATGAAGGAATAATTATACTTGGACGCGGCATAGTGCAATTCCGAGGTCTGCCTATAGTGAGTC
MAL7_1691	MAL7	exonic	PF07_0037	470921	Y	N	Y	Y	0.75419					TATACAAGTAACAGATAATAATATAATAGAGATAAATCCAAAAAAAAAAACATCTACACA[A/C]AATGAAGAACAACMTAATATAAATACAATAAATGAGAATGGTAATATGTATACATATTCA	ACTTCGTCAGTAACGGACGAAATCCAAAAAAAAAAACATCTACACAA	GAGTCGAGGTCATATCGTGAAATCCAAAAAAAAAAACATCTACACAC	AATATAAATACAATAAATGAGAATGGCAGTGATTACTCACCGGACGATACGTCTGCCTATAGTGAGTC
MAL7_2131	MAL7	exonic	PF07_0042	525218	Y	N	Y	Y	0.424581					GAAAATGAAAAATTAAAACTCGAAATTGATGAGGAAAAAAAATATAACAACCAAATGAGT[A/G]TCGAATTARAAAGTGAAAAAGAAGAAAATGAAAAATTAAAACTCRAAATTGATGARGAAA	ACTTCGTCAGTAACGGACGGAAAAAAAATATAACAACCAAATGAGTA	GAGTCGAGGTCATATCGTGGAAAAAAAATATAACAACCAAATGAGTG	AAAGTGAAAAAGAAGAAAATGAAATGAGCATTGTCAACGCCGTTTCCGTCTGCCTATAGTGAGTC
MAL7_2799	MAL7	intergenic		621630	Y	Y	Y	N						TATTGTATTATAAATAAWTTTTATATGRGATTATATATTTTTTTTTTCGCTCGGATTATT[A/C]AAATTAATAACAAAATAAAACACATATATAAATACACATTTAAATAATATATTATAAAAT	ACTTCGTCAGTAACGGACTTTTTTTTTTCGCTCGGATTATTA	GAGTCGAGGTCATATCGTTTTTTTTTTTCGCTCGGATTATTC	AATTAATAACAAAATAAAACACATATAATTGTGCGGTACACCCTACTCGGTCTGCCTATAGTGAGTC
MAL7_318	MAL7	intergenic		132829	Y	N	N	Y	0.296089					MACAATACAATAGTATAGTAACAACTAACATAAATATTTTTTTGTAAACAATATAAAATC[A/G]TATAGAACAATAGTTGTTCAATGTGCATMWACAGTATGTTACAATATAGTGTAAYTTATM	ACTTCGTCAGTAACGGACTGCACATTGAACAACTATTGTTCTATAT	GAGTCGAGGTCATATCGTTGCACATTGAACAACTATTGTTCTATAC	ATTTTATATTGTTTACAAAAAAATATTTGCGAACTATGACTAACGTGCAGAGTCTGCCTATAGTGAGTC
MAL7_3345	MAL7	exonic	MAL7P1.61	665075	Y	N	Y	Y	0.703911					ATGGAAAACATAATGGATACATACGATGATACATCATATAAGCAAAGCKTAACACCAAGT[A/G]ACACATCCACCAATAATCTTACAGATCAAGAATGGAATCAACTAAAACAGGATTTTATTT	ACTTCGTCAGTAACGGACGTGATCTGTAAGATTATTGGTGGATGTGTT	GAGTCGAGGTCATATCGTGTGATCTGTAAGATTATTGGTGGATGTGTC	GCTTTGCTTATATGATGTATCATCGGAGGGTCAGTCCGCACTACGTGTCTGCCTATAGTGAGTC
MAL7_3523	MAL7	exonic	PF07_0053	692568	Y	Y	N	Y	0.307263					TAATATTGGCCACTTGTAGTATATTCCATTATATCTTTTTCATGTTCACAATTTGATAAA[A/T]ATAAACTATTCTTATTATTATTGTCATCATTATTATTATTTAATAAAACATTTTTTGTTA	ACTTCGTCAGTAACGGACTCTTTTTCATGTTCACAATTTGATAAAA	GAGTCGAGGTCATATCGTTCTTTTTCATGTTCACAATTTGATAAAT	TAAACTATTCTTATTATTATTGTCATCGGTGTTCGGACGAATAGCTCCCGTCTGCCTATAGTGAGTC
MAL7_3585	MAL7	exonic	PF07_0058	723752	Y	N	Y	Y	0.201117					ATAATCATTTGAAAAATGAAGAAAGGGTAAGAAAAAAATGGAAGGATAAAAGAAGTTGTG[A/G]CGTTAAAAAGAAAAAAAAAGAAAATTCGTCCTATAGTAATCAGAGTTCAAGTGAGAATAT	ACTTCGTCAGTAACGGACCGAATTTTCTTTTTTTTTCTTTTTAACGT	GAGTCGAGGTCATATCGTCGAATTTTCTTTTTTTTTCTTTTTAACGC	ACAACTTCTTTTATCCTTCCATTGCAACGCTTTGAATGGGCTCTCGTCTGCCTATAGTGAGTC
MAL7_3821	MAL7	intergenic		783281	Y	N	Y	Y	0.122905					AAATATTAATATATGTAGATAATAAAATAATACCTTATTCTATAAATCAACAAATTGTTT[A/C]TAATTAAATTTTTTCTTTGTAATATTTGTGATATATTATATAATATAATTCTCTGCTTAT	ACTTCGTCAGTAACGGACGACCTTATTCTATAAATCAACAAATTGTTTA	GAGTCGAGGTCATATCGTGACCTTATTCTATAAATCAACAAATTGTTTC	AATTAAATTTTTTCTTTGTAATATTTGGCTAACGTGGCTCTAAATCGTCGGTCTGCCTATAGTGAGTC
MAL7_4038	MAL7	exonic	MAL7P1.89	837487	Y	Y	Y	Y	0.346369					AAATAAAAAATATAACTAATTTAAAAAATGTTGTAAATGAAGAAATAAGTAAAAGTTTTG[A/C]TTTATTGAATGATTCATTAAATAATTTGAACAAATTAAAAGTAGAACATCTAAGAGAATT	ACTTCGTCAGTAACGGACGTCAAATTATTTAATGAATCATTCAATAAAT	GAGTCGAGGTCATATCGTGTCAAATTATTTAATGAATCATTCAATAAAG	AAAACTTTTACTTATTTCTTCATTTGTTGCGTCAAAGCTAGGGATCGGTCTGCCTATAGTGAGTC
MAL7_4166	MAL7	intergenic		899602	Y	N	Y	Y	0.430168					ATTAAATATCTAGTAAAAATGAAAAGGTTTTTTTTTTCTTTTTTTTTTGTCCACTCCCCC[A/C]CATTTTTAAAATGCAACTAGCCAAATAATATATTTAAAATATAATGGGCATCACATTAAA	ACTTCGTCAGTAACGGACGCTTTTTTTTTTGTCCACTCCCCCA	GAGTCGAGGTCATATCGTGCTTTTTTTTTTGTCCACTCCCCCC	ATTTTTAAAATGCAACTAGCCACTAGCACATGGATGATCCGCTCGTCTGCCTATAGTGAGTC
MAL7_4333	MAL7	exonic	PF07_0085	940109	Y	N	Y	Y	0.636872					ATATATTATTTTATCATAGTTCTTYACATATCCACTATATCGGAAATTTTTTCCAAAAAT[A/G]TTTGTATTAAAAAAGGGTATAAAGTTAAATTCCTTTTTGTCGTCTCTTAACATATTGTGT	ACTTCGTCAGTAACGGACGCCACTATATCGGAAATTTTTTCCAAAAATA	GAGTCGAGGTCATATCGTGCCACTATATCGGAAATTTTTTCCAAAAATG	TTGTATTAAAAAAGGGTATAAAGTTCTGACTGTACCGCTAATCGCCGGTCTGCCTATAGTGAGTC
MAL7_4482	MAL7	exonic	MAL7P1.115	985639	Y	Y	Y	Y	0.821229					GTCCTTCTTTTTCGTAAGATAAAAATGATTTATCATTTTTATCATCATTTGTTTTATGAT[A/G]TTGTGATTTATTTATTTGTTCTGTTGAAGAGGAAGGACAATATAGAGAAGTATCTGTAGA	ACTTCGTCAGTAACGGACGTTCAACAGAACAAATAAATAAATCACAAT	GAGTCGAGGTCATATCGTGTTCAACAGAACAAATAAATAAATCACAAC	TCATAAAACAAATGATGATAAAAATGCTCTCTTCGTGTATAAACGGGGGTCTGCCTATAGTGAGTC
MAL7_4788	MAL7	exonic	MAL7P1.134	1099428	Y	N	Y	Y	0.312849					AAATATGGAAAGACAAAAATGCAATAATATAAAATATAAGAATTTGTTTGAACATAATAA[A/G]AAAGAAGTCGATGCTGATGATGAAATAACATATCATTATCAAAAGATAAATGATAAGCGT	ACTTCGTCAGTAACGGACTTTCATCATCAGCATCGACTTCTTTT	GAGTCGAGGTCATATCGTTTTCATCATCAGCATCGACTTCTTTC	TATTATGTTCAAACAAATTCTTATATTACACTCAGGGACCGATGCTTTCGTCTGCCTATAGTGAGTC
MAL7_5052	MAL7	intergenic		1193678	Y	N	N	Y	0					ATATAATATTATTTTTTTTTTTTGAAGTAAATTGAGCAAGACGACATTTTCTTAAAATTA[A/G]GTACATTCAATGTTACTGTTATTGAATATTTTRAGGAATGRAAAATAAATAAAAAAGAAA	ACTTCGTCAGTAACGGACGTGAGCAAGACGACATTTTCTTAAAATTAA	GAGTCGAGGTCATATCGTGTGAGCAAGACGACATTTTCTTAAAATTAG	TACATTCAATGTTACTGTTATTGAACGTTCTAGCCTAACCGCCTTGAGTCTGCCTATAGTGAGTC
MAL7_51	MAL7	intergenic		80007	Y	N	Y	Y	0.77095					ATTTATATATGAATATACACATTATCATAACATAATGGAAGGATATAATTCAGAGGRTTA[A/G]CAAAAAAATACAAATAATAAATCACACCCAAATATCTTAAARAATATATTGTTTAAACTT	ACTTCGTCAGTAACGGACGGGGTGTGATTTATTATTTGTATTTTTTTGT	GAGTCGAGGTCATATCGTGGGGTGTGATTTATTATTTGTATTTTTTTGC	CCTCTGAATTATATCCTTCCATTACAGTGGGTATATGACGCAATTCGGTCTGCCTATAGTGAGTC
MAL7_5211	MAL7	exonic	MAL7P1.152	1225730	Y	N	N	Y	0.548387					AAAATATATATGAAAGATTTGATCTTATTATTGGATTCAATCAGAATTAATAAAGCATAC[A/G]ATCACACGTTACTTATTAATAATTTGATTAATATTGTAAGTTTTGAATAAGGAAAAAAAA	ACTTCGTCAGTAACGGACGTGGATTCAATCAGAATTAATAAAGCATACA	GAGTCGAGGTCATATCGTGTGGATTCAATCAGAATTAATAAAGCATACG	TCACACGTTACTTATTAATAATTTGATCTGCTACGAGGTCAATGGTTCGGTCTGCCTATAGTGAGTC
MAL7_5378	MAL7	exonic	MAL7P1.157a	1289641	Y	N	Y	Y	0.759777				Y	TCAAGTTCAAAATAAAATTAACGAGCAAAATCAAAATGATAATAAAACCCAAAACAATAA[A/T]GATGTTACACATAAAAGTAATTTGGAACATTCAAAAATAAATGAACATGATCAGTACACA	ACTTCGTCAGTAACGGACGCAAAATGATAATAAAACCCAAAACAATAAA	GAGTCGAGGTCATATCGTGCAAAATGATAATAAAACCCAAAACAATAAT	ATGTTACACATAAAAGTAATTTGGAGTTTCCGCGCACAGATAGTCACGTCTGCCTATAGTGAGTC
MAL7_5573	MAL7	exonic	MAL7P1.167	1363687	Y	N	N	Y	0.379888					GGTAAAGGTAAAGGTAAAGGAAGAGGCAGAGGAAAAGGTAAAGGTAATGGAAGAGGCAGA[A/G]GAAGAGGCAAAGGTAGAAATAGAGGAAGAATAAGTAAATTACATACAACCAAAAAATTAA	ACTTCGTCAGTAACGGACAGGTAAAGGTAATGGAAGAGGCAGAA	GAGTCGAGGTCATATCGTAGGTAAAGGTAATGGAAGAGGCAGAG	AAGAGGCAAAGGTAGAAATAGAGCACTGGTTGCCAATTCGTATCGCGTCTGCCTATAGTGAGTC
MAL7_5648	MAL7	exonic	MAL7P1.175	1410599	Y	Y	Y	Y	0.0837989					GGAAGCGTTCTGATCCATCATATGATTTACAATATTTAAAATTTGAACAATTTGACATGA[A/T]CCTTGATTTTTTTAAAAAGACGAAAAGATGGCCAAAAGAATTAAAAAATATAATTAAGGT	ACTTCGTCAGTAACGGACTCTTTTCGTCTTTTTAAAAAAATCAAGGT	GAGTCGAGGTCATATCGTTCTTTTCGTCTTTTTAAAAAAATCAAGGA	CATGTCAAATTGTTCAAATTTTAACGCGTGGAATACTGCTTGACGGGTCTGCCTATAGTGAGTC
MAL7_5660	MAL7	exonic	MAL7P1.176	1414872	Y	Y	N	Y	0.346369				Y	GATGTGATAAAAATTCCGTTGATACAAACACAAAGGTGTGGGAATGTAAAAAMCCTTATA[A/T]ATTATCCACTAAAGATGTATGTGTACCTCCGAGGAGGCAAGAATTATGTCTTGGAAACAT	ACTTCGTCAGTAACGGACGAGGTACACATACATCTTTAGTGGATAATT	GAGTCGAGGTCATATCGTGAGGTACACATACATCTTTAGTGGATAATA	TTTTTACATTCCCACACCTTTATCCGGCATTTGAATAGCACGTAGGTCTGCCTATAGTGAGTC
MAL7_639	MAL7	exonic	MAL7P1.7	145763	Y	N	Y	Y	0.346369					AAATGAACATACCCTTCAATCAATAGTAGAATCAATACAACCGATCCTTCAATTTGAACA[A/G]CCAGTAGAGGAAACATTACAATCAAACGTAAAATTAATAGAACCCAATATCCAATCAGTA	ACTTCGTCAGTAACGGACCAACCGATCCTTCAATTTGAACAA	GAGTCGAGGTCATATCGTCAACCGATCCTTCAATTTGAACAG	CAGTAGAGGAAACATTACAATCAAAGTCGCTGGGAAACTTATGCCATAGTCTGCCTATAGTGAGTC
MAL7_858	MAL7	exonic	PF07_0014	207417	N			N						RTCATCATTTGGTTCCTTCAAAATTTGRATRTCATCATTTGGTTCCTTCAAAATTTGRAT[A/G]TCATCATTTGGTTCCTTCAAAATTTGRATRTCATCATTTGGTTCCTTCAWAATTTGRATR	ACTTCGTCAGTAACGGACCAAATTTTGAAGGAACCAAATGATGAT	GAGTCGAGGTCATATCGTCAAATTTTGAAGGAACCAAATGATGAC	CAAATTTTGAAGGAACCAAATAAAGGGGTACTTATGGTCGCACGGTCTGCCTATAGTGAGTC
MAL7_92	MAL7	intronic	MAL7P1.226	87087	Y	N	Y	Y	0.0391061					ATGCTAATATCATTGACCAGCATGGTATATGTACCTTTTATCGAAGTATATTTTTTTTAT[A/G]ATGAAGTTAAGATAACACAAGCTATAGCAGCTAATGAAAGGCATGCTGCGACAAAGGAGA	ACTTCGTCAGTAACGGACGTGCTATAGCTTGTGTTATCTTAACTTCATT	GAGTCGAGGTCATATCGTGTGCTATAGCTTGTGTTATCTTAACTTCATC	TAAAAAAAATATACTTCGATAAAAGGTTTCGCACGAGGTGATATGCGTGGTCTGCCTATAGTGAGTC
MAL7_969	MAL7	exonic	MAL7P1.16	225281	Y	N	Y	Y	0.0782123					ATTTTGAAGATATTATTAAAAAGAATATACAAAATTGTAAAGGTAGGAAAGACATCAAAC[A/C]AAAAAAAAAAAATTAACATAACAAACAATATTTGTAATAATAACAGTGGAATTCATAACA	ACTTCGTCAGTAACGGACTTGTAAAGGTAGGAAAGACATCAAACA	GAGTCGAGGTCATATCGTTTGTAAAGGTAGGAAAGACATCAAACC	AAAAAAAAAAATTAACATAACAAACATCGATATTTGCGAGGCACTGTATGGTCTGCCTATAGTGAGTC
MAL8_1153	MAL8	exonic	MAL8P1.127	393891	N			N						ATTACTATCCATRTTATGATCTGCATTACTATCCATRTTATGATCTGCATTACTATCCAT[A/G]TTATGATCTGCATTACTATCCATATTATGATCTGCATTACTATCCATATTATCATCATGA	ACTTCGTCAGTAACGGACGCATAATATGGATAGTAATGCAGATCATAAT	GAGTCGAGGTCATATCGTGCATAATATGGATAGTAATGCAGATCATAAC	TGGATAGTAATGCAGATCATAATACTGTCCCTAGTGTGACGGCAGTCTGCCTATAGTGAGTC
MAL8_1285	MAL8	exonic	MAL8P1.122	423288	Y	N	Y	Y	0.363128					AAATGGTTTTATAGTAGATGATGGTGAATTTCGTGACCTTGAGATAGAAGAAAATAAAAA[A/G]TTTATGGCAAATATCGAGGCAGGGATATTACCAAAAGAATTTGCTTCAAAAGATAAAACA	ACTTCGTCAGTAACGGACGCGTGACCTTGAGATAGAAGAAAATAAAAAA	GAGTCGAGGTCATATCGTGCGTGACCTTGAGATAGAAGAAAATAAAAAG	TTATGGCAAATATCGAGGCCATGTATGACGGCTCCTTATGTGGGTCTGCCTATAGTGAGTC
MAL8_163	MAL8	exonic	PF08_0137	86747	Y	N	Y	Y	0.402235					GATAATATGGTCTTCCATACATCATTCCTTGACCCCACTGATGATGTGGAAACCTTACAT[A/C]TGGAATATTCGGATTTCTTGGATCCATATATCTTCGCTCTTCTACATTTGGAGCCCTTTG	ACTTCGTCAGTAACGGACGGGATCCAAGAAATCCGAATATTCCAT	GAGTCGAGGTCATATCGTGGGATCCAAGAAATCCGAATATTCCAG	TGTAAGGTTTCCACATCATCAGATGCTGTAGAGCGTGAATCCCGGTCTGCCTATAGTGAGTC
MAL8_1875	MAL8	exonic	MAL8P1.113	492065	N			N						ACRTCACAAAATAATGAYATTGATGACACRTCAMAAAATAATGATATTGATGACACATCA[A/C]AAAATAATGATATTGATGACACGTCACAARATAATGATAAGACCGTTTCTCCAAAAAATA	ACTTCGTCAGTAACGGACGTGTGACGTGTCATCAATATCATTATTTTT	GAGTCGAGGTCATATCGTGTGTGACGTGTCATCAATATCATTATTTTG	GATGTGTCATCAATATCATTATTTTTGCGCTTACTCAAGGAAACGTACTGTCTGCCTATAGTGAGTC
MAL8_2017	MAL8	exonic	MAL8P1.107	547962	Y	N	Y	Y	0.575419	Y				TTATTTTTTAATTTTTATTATAGGAATTCAAACRTCTTTTCATAATATGAAGAGACTGAA[A/T]GTTTTTCGTTTTAGGTTATTAATTTAAATTAAAAAAAAAAAAAAAAAAATTATAAATAAA	ACTTCGTCAGTAACGGACTCTTTTCATAATATGAAGAGACTGAAA	GAGTCGAGGTCATATCGTTCTTTTCATAATATGAAGAGACTGAAT	TTTTTCGTTTTAGGTTATTAATTTATCTGCCTGGGGACCGTTACGAGTCTGCCTATAGTGAGTC
MAL8_2055	MAL8	exonic	MAL8P1.105	562745	Y	Y	Y	Y	0.0949721					TTCTTATATAGGATCTCTCAACATTTTGACAAAAAAATTGAACAAAATTAAAAAAATAAA[A/T]CAATTACATTTAACAAACAACACTACTACTACTACTAATAATAATAATAATAATAATAAT	ACTTCGTCAGTAACGGACAAAAAATTGAACAAAATTAAAAAAATAAAA	GAGTCGAGGTCATATCGTAAAAAATTGAACAAAATTAAAAAAATAAAT	AATTACATTTAACAAACAACACTACTGTTGCACCATACATCGAAGTGAGAGTCTGCCTATAGTGAGTC
MAL8_2256	MAL8	exonic	PF08_0075	682727	Y	N	Y	Y	0.290503		Y			AAAAACAAAGCAAAGAAAGGTATTGGAGGTATCCCAGCTGATGCTGATAAGAATACCATC[A/C]AAGAATTCAGAAATAAGAAACCATTACTCAGTATATTCAAGAAAGAAAAGAACACTAAAC	ACTTCGTCAGTAACGGACGCCAGCTGATGCTGATAAGAATACCATCA	GAGTCGAGGTCATATCGTGCCAGCTGATGCTGATAAGAATACCATCC	AGAATTCAGAAATAAGAAACCATTGTGTGATTAGCTCTACGGCAGCGTCTGCCTATAGTGAGTC
MAL8_2501	MAL8	exonic	PF08_0060	789418	N			N						ACATTAACGAAGGGTGTGATAACATTAACGAAGGRTGTGATAACATTAACGAAGGATGTG[A/G]TAACATTAACGAAGGATGTGGTAACATTAACGAAGGTTGTGATAACATTAACAAAATGTA	ACTTCGTCAGTAACGGACTGTTACCACATCCTTCGTTAATGTTAT	GAGTCGAGGTCATATCGTTGTTACCACATCCTTCGTTAATGTTAC	ACATCCTTCGTTAATGTTATCACGGGTAGGCTCCATGTAAACGCTGTCTGCCTATAGTGAGTC
MAL8_2632	MAL8	intronic	MAL8P1.66	846885	Y	Y	Y	Y	0.726257					TTCCTTAATTWTTTCTTATTTGATTATGACATGATAATAAGAAGTAAAATGGATAATGAA[A/T]CAAAAATTAAAAATATTACAGTACCAACCTTATTTACCTTATCTGAAATGGTATAAAAAT	ACTTCGTCAGTAACGGACGGTTGGTACTGTAATATTTTTAATTTTTGT	GAGTCGAGGTCATATCGTGGTTGGTACTGTAATATTTTTAATTTTTGA	TCATTATCCATTTTACTTCTTATTATCCTAGATCGCAAAAGTGTCTCGGAAGTCTGCCTATAGTGAGTC
MAL8_2711	MAL8	exonic	MAL8P1.63	884477	Y	Y	N	Y	0.251397	Y				ATATACAATATTCATATTTTATAAAAATTACCTGGTATGCTTTTTGTTTTTTCTATAGTA[A/T]CATCAACAACATTTTCAAAATAAGACAATTTTACACTCTACGAAGATATAAATATACACA	ACTTCGTCAGTAACGGACGCTGGTATGCTTTTTGTTTTTTCTATAGTAA	GAGTCGAGGTCATATCGTGCTGGTATGCTTTTTGTTTTTTCTATAGTAT	ATCAACAACATTTTCAAAATAAGATGGTCCGGGCTTCACAATGACTGTCTGCCTATAGTGAGTC
MAL8_3020	MAL8	intronic	MAL8P1.43	1006923	Y	N	Y	Y	0.513966					ATATATATATATATGTAATACATTTTATTGATTAATAATCCTTTGATGGCTTTAATAAAA[C/G]CTGATACGTACGTTTTAGAAAGGGATGAAAACAATGAAGTGGAGGAAAGGAAAACAGGAT	ACTTCGTCAGTAACGGACGCATCCCTTTCTAAAACGTACGTATCAGG	GAGTCGAGGTCATATCGTGCATCCCTTTCTAAAACGTACGTATCAGC	TTTATTAAAGCCATCAAAGGATTCTTCCGTACTGTTACAATGTGCGCGTCTGCCTATAGTGAGTC
MAL8_3170	MAL8	exonic	MAL8P1.32	1063726	Y	Y	N	Y	0.541899			Y		AAATTAATACTTTTTTTTGTGTCAAGAGGAAAATTTTAAATACTGGAAATGTTCCTGCAA[A/G]GGATGGGAAAACACGACTTATACAATCAGCAAATTGCACAATTCCAATTAATATATATCT	ACTTCGTCAGTAACGGACGTTTAAATACTGGAAATGTTCCTGCAAA	GAGTCGAGGTCATATCGTGTTTAAATACTGGAAATGTTCCTGCAAG	GATGGGAAAACACGACTTATACGTGCCGTAAGATACAGCCTTCCGTCTGCCTATAGTGAGTC
MAL8_3370	MAL8	exonic	MAL8P1.23	1125210	N			N						GAAGGAAATAATGAAAACGAAACCTTATTTAATGATGAGTATTATAATCAAACAGATAAC[A/G]ATAACGATAACGATAACGATAACAATAACGATAACAATAATGATAACAATAATAATTTAT	ACTTCGTCAGTAACGGACTTATTGTTATCGTTATCGTTATCGTTATT	GAGTCGAGGTCATATCGTTTATTGTTATCGTTATCGTTATCGTTATC	TTATCTGTTTGATTATAATACTCATCAGACATGGGCTGCTCCGTAAACTGTCTGCCTATAGTGAGTC
MAL8_3507	MAL8	exonic	PF08_0018	1177554	N			N						TACAACCTTTTTGTAAGCCACAATTTCATCGCCTACCTCAAAATCATCAGAATTAATATT[A/G]AATATGATGGCGTTAATATTACATRATTTGTTTAGCTCGTTTGTATTTTGTTTATTTTTT	ACTTCGTCAGTAACGGACCCTACCTCAAAATCATCAGAATTAATATTA	GAGTCGAGGTCATATCGTCCTACCTCAAAATCATCAGAATTAATATTG	ATATGATGGCGTTAATATTACATCCGTGAAAGACGCTAAAGATGTGTGTCTGCCTATAGTGAGTC
MAL8_3721	MAL8	intergenic		1230413	Y	N	N	N						TATTTATATTCATAATTAGCCAATAAACCCTTAACCATATTATGATTTAAAAAAAAAAAA[A/T]AAAAAACCAAGACCAAGACCAAGACCCTTTCTTATCAAGACATATTCATTATAAAAATAA	ACTTCGTCAGTAACGGACTCTTGGTCTTGGTCTTGGTTTTTTT	GAGTCGAGGTCATATCGTTCTTGGTCTTGGTCTTGGTTTTTTA	TTTTTTTTTTTAAATCATAATATGGAATACCGGAGTTCTTGCCGAGACGTCTGCCTATAGTGAGTC
MAL8_3787	MAL8	intergenic		1260630	Y	N	N	N						TAGAAATAGAAAGAAAGAGAAATAGAAATAGAAAGAAAGAGAAATAGAAAGAAAACGAAA[A/G]AGAAATAGAAAGAAAACGAAAAAGAAAAAGAAAGAAAGAAAAGGATAGAGAGAGAGAGAG	ACTTCGTCAGTAACGGACAAGAAAGAGAAATAGAAAGAAAACGAAAA	GAGTCGAGGTCATATCGTAAGAAAGAGAAATAGAAAGAAAACGAAAG	GAAATAGAAAGAAAACGAAAAAGATGTTCCGTCGTCAAGCTCAGGAGTCTGCCTATAGTGAGTC
MAL8_3947	MAL8	exonic	PF08_0002	1311881	Y	N	Y	Y	0.251397					AAGTWTTTSAGGAGTAGATTTTACCAAATCATGATTAATAAACATATCCTTTACATCATC[A/C]ATAARATAATTAAAGTCACGACATTTTTTTTCATACGTGTTCGTAGTATYSTTAGCTAAT	ACTTCGTCAGTAACGGACTGATTAATAAACATATCCTTTACATCATCA	GAGTCGAGGTCATATCGTTGATTAATAAACATATCCTTTACATCATCC	AATTAAAGTCACGACATTTTTTTTTCTGCAATCCACGATGGACATCCGTCTGCCTATAGTGAGTC
MAL8_4164	MAL8	exonic	MAL8P1.204	1335720	N			N						GATATTATTCGATTTAATATTATTCGATTTAATATTATTCGATTTAATATTATTCGATTT[A/G]ATATTATTCGATTTGATATTATTCGATTTGATATTATTTGATTCCGATTTATATAAATCT	ACTTCGTCAGTAACGGACGAAATCGAATAATATCAAATCGAATAATATT	GAGTCGAGGTCATATCGTGAAATCGAATAATATCAAATCGAATAATATC	AATCGAATAATATTAAATCGAATAACATATAACGCGGGTGTCCATACGGTCTGCCTATAGTGAGTC
MAL8_449	MAL8	exonic	PF08_0132	151154	Y	Y	Y	Y	0.329609					AACACGTTCCAATACTTTTTTTAATAATTTATAATCTCTACATAATGTATCAGATGAAAG[A/G]ATATCCTTTTTAAGTTCGCTAATTTTATTTGATAAGATATTTATTGCTTTAGATATGGGT	ACTTCGTCAGTAACGGACGAATCTCTACATAATGTATCAGATGAAAGA	GAGTCGAGGTCATATCGTGAATCTCTACATAATGTATCAGATGAAAGG	TATCCTTTTTAAGTTCGCTAATTTTCTGTCATGGAGGTTCCGCATAATGTCTGCCTATAGTGAGTC
MAL8_594	MAL8	exonic	PF08_0129	194932	Y	Y	N	N						TGTTAAAAAGACAGATACAAATAATAATAATAATAATGAGGAAGAGGACGAGGARGAGGA[C/G]GAGGAGGAGGAGGAGGATGGAAGAAAAACTAAAGATGTAGGACAAGTATCTAAAGAAAGA	ACTTCGTCAGTAACGGACGTTCCATCCTCCTCCTCCTCCTCG	GAGTCGAGGTCATATCGTGTTCCATCCTCCTCCTCCTCCTCC	CTCGTCCTCTTCCTCATTATTATTGTTCCTGTGGGCGATTAACTACCGTCTGCCTATAGTGAGTC
MAL8_819	MAL8	exonic	MAL8P1.139	265780	Y	N	N	Y	0.95977					CTAAGGGAAGAAATAAAAATAAAATAAATAATCATATGGATGATAATTACAATAATGGGG[A/C]CAATATTTACAATAATGGGGACAATATTTACAATAATGGGGACAATATTTACAATAATGG	ACTTCGTCAGTAACGGACGCATATGGATGATAATTACAATAATGGGGA	GAGTCGAGGTCATATCGTGCATATGGATGATAATTACAATAATGGGGC	AATATTTACAATAATGGGGACAATTCAGGAACCTCACAGGCGAATTTGGTCTGCCTATAGTGAGTC
MAL8_960	MAL8	exonic	MAL8P1.135	337607	Y	Y	N	Y	0.620112					AAAATATTTCCCACAATATGAATACATGAATATGATTAACAACGAACCCATAAATTTACA[A/G]AAAAATTTAGATTTAATCATATGGCTAAAAAAGAATATAAAAGAAGGAGAAGCTTTAATT	ACTTCGTCAGTAACGGACTGATTAACAACGAACCCATAAATTTACAA	GAGTCGAGGTCATATCGTTGATTAACAACGAACCCATAAATTTACAG	AAAATTTAGATTTAATCATATGGCTTAACATTCCGACGGCCACATCAGGTCTGCCTATAGTGAGTC
MAL9_1023	MAL9	exonic	PFI0550w	512730	Y	N	Y	Y	0.52514					ATGTGAATTCATTAATTCGATGATTATTTACAAAATATCTTTGATTACATGGTTTATTAT[C/G]TAGTTTTATACGAAAATCAGATACATTTTTCATAGTTATATCAAAATGAAAATATTTCTC	ACTTCGTCAGTAACGGACAAAATGTATCTGATTTTCGTATAAAACTAG	GAGTCGAGGTCATATCGTAAAATGTATCTGATTTTCGTATAAAACTAC	TAATAAACCATGTAATCAAAGATATTGAGTTCCGGTCCTATACTTGACGGTCTGCCTATAGTGAGTC
MAL9_1079	MAL9	intergenic		540697	Y	Y	N	Y	0.458101	Y				AATAAATAAATAAATAAAGCAATTCACTGTTGATACACATGCATATTTAATAAAAAGAGG[A/G]CACTAATTTGTTTATTACCTTTTTATTGTAAATATTAAATTATATTATATTATATATATA	ACTTCGTCAGTAACGGACGGATACACATGCATATTTAATAAAAAGAGGA	GAGTCGAGGTCATATCGTGGATACACATGCATATTTAATAAAAAGAGGG	ACTAATTTGTTTATTACCTTTTTATTGTACATCGGAGTCAGAATTGTGACGGTCTGCCTATAGTGAGTC
MAL9_1299	MAL9	intergenic		604333	Y	N	Y	Y	0.418994				Y	TATGAAGAATTAAAAAAATTTATATCGGCATATTTAATTTATTTGTTACAAAATGGAAAT[A/G]TTGATGATGAAAAAATGAATGTTGATGATGAAAAAATGARTGTTGATGATGGTATGGATG	ACTTCGTCAGTAACGGACGCATCAACATTCATTTTTTCATCATCAAT	GAGTCGAGGTCATATCGTGCATCAACATTCATTTTTTCATCATCAAC	TTTCCATTTTGTAACAAATAAATTGTCGGTACTCTGAACAGGGGTTGTCTGCCTATAGTGAGTC
MAL9_1397	MAL9	intergenic		662515	Y	Y	Y	Y	0.0893855					TTTCTTTTCTTTTTTTTTTTTTAATTTTTTTTTTAAGACGTGAAGGATACTTTACATATT[C/G]CCTTTTTAAATGAATAGAAAATTATTCACATATTCAGAATAAAAATAGATAGTTATATAG	ACTTCGTCAGTAACGGACGGTGAATAATTTTCTATTCATTTAAAAAGGG	GAGTCGAGGTCATATCGTGGTGAATAATTTTCTATTCATTTAAAAAGGC	ATATGTAAAGTATCCTTCACGTCTTAGAGTCAACGATTTGCCCGGACGTCTGCCTATAGTGAGTC
MAL9_1462	MAL9	exonic	PFI0805w	689167	Y	Y	Y	Y	0.899441					AACATATATCTGTAAACGTAGTTGAACAAGAAAAAAAGAATCATATTCTTTCATATATAT[A/T]TTGCAAAAACAATTTTATGATGAATAAAAAAGAAAAATTATTCGTTAATAGTAATACTAA	ACTTCGTCAGTAACGGACGTTTATTCATCATAAAATTGTTTTTGCAAT	GAGTCGAGGTCATATCGTGTTTATTCATCATAAAATTGTTTTTGCAAA	TATATATGAAAGAATATGATTCTTTTTCTGGACCGTGAGATGGCTAACAGTCTGCCTATAGTGAGTC
MAL9_1654	MAL9	exonic	PFI0915w	771381	Y	Y	Y	Y	0.798883					AAACGACACAAATGCTAAATGCTTTTGTTCCTTTTGATTTGGATCCTCCACCTTTGTATG[A/C]TGAAAATCCTGAAACAGTTAGGTAAAATATTATATCCAAAATGGAATAAATACACCCATA	ACTTCGTCAGTAACGGACGGATTTGGATCCTCCACCTTTGTATGA	GAGTCGAGGTCATATCGTGGATTTGGATCCTCCACCTTTGTATGC	GAAAATCCTGAAACAGTTAGGTAAGATTCGCGTGACCTATTGATGCGGTCTGCCTATAGTGAGTC
MAL9_1923	MAL9	exonic	PFI1050c	873974	Y	N	Y	Y	0.167598					ACAACGTTAAAAATGAAATAACAGAAAGATTAAAGCAAAAGTTCCCTACATTAACTGTTA[A/G]TTTTGAAAACTAAAAAAATATATAGAAATTCTTTTCTTTTTTTTTTATTTTGGTGAATGA	ACTTCGTCAGTAACGGACAAGCAAAAGTTCCCTACATTAACTGTTAA	GAGTCGAGGTCATATCGTAAGCAAAAGTTCCCTACATTAACTGTTAG	TTTGAAAACTAAAAAAATATATAGAAAGACCGAATGACCAGCGGCTTTGGTCTGCCTATAGTGAGTC
MAL9_2017	MAL9	exonic	PFI1120c	929691	Y	Y	N	Y	0.340782					TTAGATGATACATTCGAAATAACCTTTGATAACAGCATAACATTTTATTATTACATAAAA[C/G]AATTCCTTTTATTATCGAATAGTAAAAATATGGTATTTTTATTTTATATTGATATAAAAT	ACTTCGTCAGTAACGGACTTTTTACTATTCGATAATAAAAGGAATTG	GAGTCGAGGTCATATCGTTTTTTACTATTCGATAATAAAAGGAATTC	TTTATGTAATAATAAAATGTTATGCTGTGTATCCAACGAGGCCCAGTTTGGTCTGCCTATAGTGAGTC
MAL9_2399	MAL9	exonic	PFI1300c	1077048	Y	N	Y	Y	0.22905					ATTATTATTTAAGGATTTATTTGTGTCTTTGTCATTTTTCAAAAAGTCATACTTTTCAAA[A/G]GAGTCTTCTAACATCCCCTTTGTAACATTTATATTTTTACGCATCGATAAATTATTCAYA	ACTTCGTCAGTAACGGACTGTTACAAAGGGGATGTTAGAAGACTCT	GAGTCGAGGTCATATCGTTGTTACAAAGGGGATGTTAGAAGACTCC	TTGAAAAGTATGACTTTTTGAAAATTAGCAAGCGCCTCATGTATCGGGTCTGCCTATAGTGAGTC
MAL9_2559	MAL9	exonic	PFI1385c	1141290	Y	Y	Y	Y	0.446927					TATATATWTTTTAATGATAAACTTAAAAGAATAAGATTAGATAACTTCTTTCATTTAATC[A/C]TAGCCAAAAAAAAAATCGATTTCGATATCCAGAAAAATGTTAAAAATGGTAACAAAATTA	ACTTCGTCAGTAACGGACTCGAAATCGATTTTTTTTTTGGCTAT	GAGTCGAGGTCATATCGTTCGAAATCGATTTTTTTTTTGGCTAG	ATTAAATGAAAGAAGTTATCTAATCTTAGGGCGCTTGCAGGTATGTCATGTCTGCCTATAGTGAGTC
MAL9_2661	MAL9	exonic	PFI1445w	1178954	Y	Y	N	Y	0.284916	Y		Y		YCCTTAGCCCCAGATATGGTAAAGACATATCACTGTTATAAATTAGGAAAGCAAGCAGCT[A/G]AATTATTAGAATCTATCATTTTAAAGAAAAAGTTCGTAAGATTTAGAGTTACTGATGCTA	ACTTCGTCAGTAACGGACGTGTTATAAATTAGGAAAGCAAGCAGCTA	GAGTCGAGGTCATATCGTGTGTTATAAATTAGGAAAGCAAGCAGCTG	ATTATTAGAATCTATCATTTTAAAGAATCCGAGGACCTTACTTTAGCAGAAGTCTGCCTATAGTGAGTC
MAL9_2726	MAL9	intergenic		1199374	Y	Y	Y	Y	0.435754					TTTTTTTTTGCATCTGAAAATATTTCCATTTTCCTATTTATCTTTTAAGATATAAATATT[C/G]AATAAATTACATCATTCGTATTATCCTTTCTTTTATCCTTTTTTTTATCCTTTCTTTTAT	ACTTCGTCAGTAACGGACAAAGGATAATACGAATGATGTAATTTATTG	GAGTCGAGGTCATATCGTAAAGGATAATACGAATGATGTAATTTATTC	TCTTAAAAGATAAATAGGAAAATGGATGTTTAGCCGAGTCCACACCTTCGTCTGCCTATAGTGAGTC
MAL9_3565	MAL9	exonic	PFI1740c	1428002	Y	Y	Y	Y	0.240223					CTAAAGTATCCTTTAAAGATAACAAAGACKCTTTACCAGAACTAAAAATTTCAGCTAAAT[A/T]CATTTTCATAAATTTGTGTTATTAAAAAAATGGTTTAAAAATGTATAATGTATCTTAAAA	ACTTCGTCAGTAACGGACGTTTACCAGAACTAAAAATTTCAGCTAAATA	GAGTCGAGGTCATATCGTGTTTACCAGAACTAAAAATTTCAGCTAAATT	ATTTTCATAAATTTGTGTTATTAAAAATCTCCGGCGTGCAAAGATGTCGTCTGCCTATAGTGAGTC
MAL9_3652	MAL9	exonic	PFI1785w	1462500	Y	Y	N	Y	0.424581					CCAAGAATACATAACTTTAAACATAATTTACTAAAAGATGCGAACTGATTTTTTCTTTTC[A/G]TATTATTTTCTTCATCATCAAAAGAATATATGGTACAATRTTTTGATTGTACATTATTAG	ACTTCGTCAGTAACGGACAAGATGCGAACTGATTTTTTCTTTTCA	GAGTCGAGGTCATATCGTAAGATGCGAACTGATTTTTTCTTTTCG	ATTATTTTCTTCATCATCAAAAGAACACGGTAACATTAACGGGGTATGGGTCTGCCTATAGTGAGTC
MAL9_389	MAL9	exonic	PFI0250c	241196	Y	N	Y	Y	0.787709					TGTTTGGAACGTTATCTGGGACTACTGGAAGTACACCCATGGGTACATTAACAACGCCTA[A/G]TAGTACTACAACTGCAACGACTGGATTAACGGGTACAGGTGTAGGGGGTACATCCGGTAC	ACTTCGTCAGTAACGGACGCCATGGGTACATTAACAACGCCTAA	GAGTCGAGGTCATATCGTGCCATGGGTACATTAACAACGCCTAG	AGTACTACAACTGCAACGACTGTCCATTCGAGGAAAATCCGTTGTCGTCTGCCTATAGTGAGTC
MAL9_410	MAL9	exonic	PFI0260c	254304	Y	Y	Y	Y	0.150838				Y	GTCCTTCAAATGACATGAATAATGAGATGACCAATACAAATATGTTAAATGATCCAATGG[A/G]TGTCTTAAAAAATAAGAAGAATAAGAAAAATAATAAGGAAATGATTAATAATAATAATAA	ACTTCGTCAGTAACGGACGCAATACAAATATGTTAAATGATCCAATGGA	GAGTCGAGGTCATATCGTGCAATACAAATATGTTAAATGATCCAATGGG	GTCTTAAAAAATAAGAAGAATAAGAAAATACCCTACAGTTGCGGACGAGGTCTGCCTATAGTGAGTC
MAL9_494	MAL9	intergenic		288133	Y	N	Y	Y	0.486034					ATAATATATATATAAGAGWAATCGAAAGAAATGAAAAGGATTGTTATGAAGAATATTTAT[A/G]AAAATATTATTATATAAAAAAATAGAACTTTTAAAGCTCAGTATAATTTCCTGTAASAAA	ACTTCGTCAGTAACGGACTGAAAAGGATTGTTATGAAGAATATTTATA	GAGTCGAGGTCATATCGTTGAAAAGGATTGTTATGAAGAATATTTATG	AAAAAAATAGAACTTTTAAAGCTCATGAAGACGGATTCCCTTGTCGTGGTCTGCCTATAGTGAGTC
MAL9_616	MAL9	exonic	PFI0330c	334347	Y	Y	N	Y	0.324022					GATGTTATAGTAATATTGATGGGAATATAGAAGAGAATATAGAAATAGAAAGACGAAAGG[A/G]AAATGAAAAACAGTCAAATGATATATTATTTGATGAAATGCATAAGAAGAAGAAGGAGAA	ACTTCGTCAGTAACGGACAGAGAATATAGAAATAGAAAGACGAAAGGA	GAGTCGAGGTCATATCGTAGAGAATATAGAAATAGAAAGACGAAAGGG	AATGAAAAACAGTCAAATGATATATTAGTCTAAGTTCCGGTTCGACGTGGTCTGCCTATAGTGAGTC
MAL9_712	MAL9	exonic	PFI0395w	381171	N			N						GTGATTTTCATAAAGGTGACCATCACAATGATGATTTTCATAAAGGTGACCATCACAATG[A/G]TRATTTTCATAAAGGTGACCATCACAATGGTCCTTTTCATAAACATAGATACTACAATTT	ACTTCGTCAGTAACGGACTTTTCATAAAGGTGACCATCACAATGA	GAGTCGAGGTCATATCGTTTTTCATAAAGGTGACCATCACAATGG	ATTTTCATAAAGGTGACCATCACTCGAATGGTCGATGGCTTCTATAGTCTGCCTATAGTGAGTC
MAL9_941	MAL9	exonic	PFI0495w	466622	Y	N	Y	Y	0.804469					TTTTTCGTCATCAAATATAGTCAATTTTTTCTCATCCTTCAGAATATTATTATTCATATG[A/C]ATAAACAAAAATTTGGATATTTGTTCATCAGTATATGGACATTCCGATATATGAGAATTA	ACTTCGTCAGTAACGGACGGATGAACAAATATCCAAATTTTTGTTTATT	GAGTCGAGGTCATATCGTGGATGAACAAATATCCAAATTTTTGTTTATG	ATATGAATAATAATATTCTGAAGGATGAAACAGCGGTTCAGTTTGTCGTAGGTCTGCCTATAGTGAGTC
PfAMA1_I435N	MAL11	exonic	PF11_0344	1295157	Y	Y	N	Y	0.731844					AACCAACATGTTTAATTAACAATTCATCATACATTGCTACTACTGCTTTGTCCCATCCCA[A/T]CGAAGTTGAAMACAATTTTCCATGTTCATTATATAAARATGAAATAAWGAAAGAAATCGA	ACTTCGTCAGTAACGGACGACTACTGCTTTGTCCCATCCCAA	GAGTCGAGGTCATATCGTGACTACTGCTTTGTCCCATCCCAT	CAATTTTCCATGTTCATTATATAAATCTACTCAAGCGAATTTGGATGGTGTCTGCCTATAGTGAGTC
PfAMA1_R512K	MAL11	exonic	PF11_0344	1295388	Y	Y	N	Y	0.480447					GTGMCCCTGAAATKGTAAGTAATAGTACATGTMRTTTCTTTGTATGTAAATGTGTAGAAA[A/G]AAGGGCAGAAGTAACATCAAATAATGAAGTTGTAGTTAAAGAAGAATATAAAGATGAATA	ACTTCGTCAGTAACGGACTTTCTTTGTATGTAAATGTGTAGAAAA	GAGTCGAGGTCATATCGTTTTCTTTGTATGTAAATGTGTAGAAAG	AGGGCAGAAGTAACATCAAATAACAACTTAGCATGGTCCGCTGAGGTCTGCCTATAGTGAGTC
PfDHFR_A16V	MAL4	exonic	PFD0830w	755115	Y	N	Y	Y	0.955307					GTGTAGTTATTAAAAACCTCATTTTTTTTCCCCTCATTTTTGCTTTCAACCTTACAACAT[A/G]CACATATGGCATAAATATCGAAAACGTCGCAGACTTGTTCCATCATAAAAAGGAGAAAAT	ACTTCGTCAGTAACGGACGTCATTTTTGCTTTCAACCTTACAACATA	GAGTCGAGGTCATATCGTGTCATTTTTGCTTTCAACCTTACAACATG	ACATATGGCATAAATATCGAAAACGTAGTGATGCAGATGCGCTGTGTCTGCCTATAGTGAGTC
PfDHFR_C59R	MAL4	exonic	PFD0830w	755243	Y	N	N	Y	0.775641					TACATCTCTTATATTTCAATTTTTCATATTTTGATTCATTCACATATGTTGTAACTGCAC[A/G]AAAATATTTCATATCTAGGGAAWTACATTTCCATGGTAATACTCCTTTATTTCCTAGACC	ACTTCGTCAGTAACGGACTTCATTCACATATGTTGTAACTGCACA	GAGTCGAGGTCATATCGTTTCATTCACATATGTTGTAACTGCACG	AAATATTTCATATCTAGGGAAGAAGGGTATCGCCTTGTATGTCGGTCTGCCTATAGTGAGTC
PfDHFR_I164L	MAL4	exonic	PFD0830w	755558	Y	N	N	Y	0.123596		Y			AACAAAGTTGAAGATCTAATAGTTTTACTTGGGAAATTAAATTACTATAAATGTTTTATT[A/T]TAGGAGGTTCCGTTGTTTATCAAGAATTTTTAGAAAAGAAATTAATAAAAAAAATATATT	ACTTCGTCAGTAACGGACGTCTTGATAAACAACGGAACCTCCTAT	GAGTCGAGGTCATATCGTGTCTTGATAAACAACGGAACCTCCTAA	AACATTTATAGTAATTTAATTTCCCATGACCTCAAGGAAGCGGCGATTGTCTGCCTATAGTGAGTC
PfDHFR_S108NT	MAL4	exonic	PFD0830w	755391	Y	Y	Y	Y	0.162011					ATGTAAATGATATGCCTAATTCTAAAAAATTACAAAATGTTGTAGTTATGGGAAGAACAA[A/G]CTGGGAAAGCATTCCAAAAAAATTTAAACCTTTAAGCAATAGGATAAATGTTATATTGTC	ACTTCGTCAGTAACGGACAATTTTTTTGGAATGCTTTCCCAGT	GAGTCGAGGTCATATCGTAATTTTTTTGGAATGCTTTCCCAGC	TGTTCTTCCCATAACTACAACATTAGACGTGCGAGGGTCTGATCTGTCTGCCTATAGTGAGTC
PfDHPS_A581G	MAL8	exonic	PF08_0095	551238	Y	N	N	Y	0.107955					TTCTTGTATTAAATGGAATACCTCGTTATAGGATACTATTTGATATTGGATTAGGATTTG[C/G]GAAGAAACATGATCAATCTATTAAACTCTTACAAAATATACATGTATATGATGAGTATCC	ACTTCGTCAGTAACGGACAGAGTTTAATAGATTGATCATGTTTCTTCG	GAGTCGAGGTCATATCGTAGAGTTTAATAGATTGATCATGTTTCTTCC	AAATCCTAATCCAATATCAAATAGTTTGGGCCTCAAACGGATAGCCTGTCTGCCTATAGTGAGTC
PfDHPS_K540Q	MAL8	exonic	PF08_0095	551114	Y	N	N	Y	0.318436	Y		Y		AAAAACAAATTCTATAGTGTAGTTCTAATGCATAAAAGAGGAAATCCACATACAATGGAT[A/G]AACTAACAAATTATGATAATCTAGTTTATGATATAAAAAATTATTTAGAACAAAGATTAA	ACTTCGTCAGTAACGGACAAAGAGGAAATCCACATACAATGGATA	GAGTCGAGGTCATATCGTAAAGAGGAAATCCACATACAATGGATG	ACTAACAAATTATGATAATCTAGTTTTAGCTGTTCGGGAGGACAAACGGTCTGCCTATAGTGAGTC
PfEBA175_G1100D	MAL7	exonic	MAL7P1.176	1416729	Y	Y	Y	Y	0.195531					CCAGTGAAGAAACTACAGAAAGAATTAGTAATAATGAATATAAAGTTAACGAGAGGGAAG[A/G]TGAGAGAACGCTTACTAAGGAATATGAAGATATTGTTTTGAAAAGTCATATGAATAGAGA	ACTTCGTCAGTAACGGACGTCATATTCCTTAGTAAGCGTTCTCTCAT	GAGTCGAGGTCATATCGTGTCATATTCCTTAGTAAGCGTTCTCTCAC	TTCCCTCTCGTTAACTTTATATTCCCTCTATATCGGGGAATGTAGCACGTCTGCCTATAGTGAGTC
PfEBA175_L300L	MAL7	exonic	MAL7P1.176	1414328	Y	N	N	Y	0.0795455					TTTGTAATTCTTCTTGGGGAATATTTTTACAATTATTTATATTATTTTTATGCTCAGATA[A/G]CATAGCTTCCCAAAGTTTCTCTCTAAATTCATTCCACCATTYTTTTCTAAAATTTTTAAT	ACTTCGTCAGTAACGGACTTTAGAGAGAAACTTTGGGAAGCTATGT	GAGTCGAGGTCATATCGTTTTAGAGAGAAACTTTGGGAAGCTATGC	ATCTGAGCATAAAAATAATATAAATAACCTCGGAATTAGTTTGAACCTCCGGTCTGCCTATAGTGAGTC
PfEBA175_P390S	MAL7	exonic	MAL7P1.176	1414598	Y	Y	N	Y	0.251397					CTTTAGCATCATTCTTGTTTTYTGAAATTTTGATTAAATAATTTTCCGCATTTTCCTTTG[A/G]AACWTTTTGAGTTTCATATTCTTTCGATAACGTATGCCATTCAAATTTACTTCTAATAAT	ACTTCGTCAGTAACGGACGAAATAATTTTCCGCATTTTCCTTTGA	GAGTCGAGGTCATATCGTGAAATAATTTTCCGCATTTTCCTTTGG	TTTTGAGTTTCATATTCTTTCGATCAAAGCGGTATTTTACGTGACGGGTCTGCCTATAGTGAGTC
PfEBA175_V996G	MAL7	exonic	MAL7P1.176	1416417	Y	N	N	Y	0.245399					TCTTTCACCTCTTCATGATTTTTATCTGGACGTACATCATCAGATAAAGGTTTAGAATTC[A/C]CCCCGGAAATATTATCCCCTTGTTCAGTAACATTTATATTATCATTAGGACTGCTCCCAA	ACTTCGTCAGTAACGGACCAAGGGGATAATATTTCCGGGGT	GAGTCGAGGTCATATCGTCAAGGGGATAATATTTCCGGGGG	AATTCTAAACCTTTATCTGATGATGAGGGTTCTATGTTTGGACGCCATGGTCTGCCTATAGTGAGTC
PfMDR1_N86Y	MAL5	exonic	PFE1150w	958140	Y	N	Y	Y	0.547486					ATTGTACTAAACCTATAGATACTAATGATAATATTATAGGATTAATATCATCACCTAAAT[A/T]CATGTTCTTTAATATTACACCAAACACAGATATAAAAAAAGGTAATGTTCCTCCTGATAA	ACTTCGTCAGTAACGGACGTGTGTTTGGTGTAATATTAAAGAACATGT	GAGTCGAGGTCATATCGTGTGTGTTTGGTGTAATATTAAAGAACATGA	TTTAGGTGATGATATTAATCCTATAAGCTTAATCTCGTGAGGGTAGGAACGTCTGCCTATAGTGAGTC
PfMDR1_Y184F	MAL5	exonic	PFE1150w	958435	Y	Y	N	Y	0.396648					CAGGAATTGGTACGAAATTTATAACAATTTTTACATATGCCAGTTCCTTTTTAGGTTTAT[A/T]TATTTGGTCATTAATAAAAAATGCACGTTTGACTTTATGTATTACTTGCGTTTTTCCGTT	ACTTCGTCAGTAACGGACCATATGCCAGTTCCTTTTTAGGTTTATA	GAGTCGAGGTCATATCGTCATATGCCAGTTCCTTTTTAGGTTTATT	ATTTGGTCATTAATAAAAAATGCAGATTCAATGGGCCGGGTAACGTGTCTGCCTATAGTGAGTC
PfMSP1_F1496Y	MAL9	exonic	PFI1475w	1206288	Y	Y	N	Y	0.882682					CACCACCAACAACACCTCCGTCACCAGCAAAAACAGACGAACAAAAGAAGGAAAGTAAGT[A/T]CCTTCCMTTTTTAACAAACATTGAGACCTTATACAATAACTTAGTTAATAAAATTGACSA	ACTTCGTCAGTAACGGACCAGACGAACAAAAGAAGGAAAGTAAGTA	GAGTCGAGGTCATATCGTCAGACGAACAAAAGAAGGAAAGTAAGTT	TTTTTAACAAACATTGAGACCTTGAACGTCCAGGGTCCTATGCTAGTCTGCCTATAGTGAGTC
PfMSP1_H1103Y	MAL9	exonic	PFI1475w	1205108	Y	Y	Y	Y	0.988827					CTGCTATTTCAGCTTCTTTTTTTTTGTWRAAGAAAACAGAAAAGTTTTGTAATACATTAT[A/G]TGGGTTATTAAGTGAATTCAATTTTGATTCTAATTGTTCTTTTAATAAAGTAAGTTTTTT	ACTTCGTCAGTAACGGACTCAAAATTGAATTCACTTAATAACCCAT	GAGTCGAGGTCATATCGTTCAAAATTGAATTCACTTAATAACCCAC	TAATGTATTACAAAACTTTTCTGTTTAGCACCTCCACGTAGTATGGCCGTCTGCCTATAGTGAGTC
PfMSP1_I1308I	MAL9	exonic	PFI1475w	1205725	Y	N	N	Y	0.0614525					TATTGCTTCTCCWGTTACTACTTGWYCTAAATATTCGTCATTATCTTCGGATTCTCCAAA[A/T]ATGGGTAATACAACTAAGGAATCATCTTCTTCGTCATAATTTTGTRATTGTACTACTTGT	ACTTCGTCAGTAACGGACGCGTCATTATCTTCGGATTCTCCAAAA	GAGTCGAGGTCATATCGTGCGTCATTATCTTCGGATTCTCCAAAT	TGGGTAATACAACTAAGGAATCAGCAATCTCCGTCAGGAAAGCGTGTCTGCCTATAGTGAGTC
PfMSP1_K707E	MAL9	exonic	PFI1475w	1203920	Y	N	N	Y	0.0726257					TTRAAAAAAGAARTWGATAAATTAAAAGAATTTATACCAAAAGTAAAAGACATGTTAAAG[A/G]AAGAACAAGCTGTCTTATCAAGTATTACACAACCTTTAGTTGCAGCAAGCGAAACAACTG	ACTTCGTCAGTAACGGACTGTAATACTTGATAAGACAGCTTGTTCTTT	GAGTCGAGGTCATATCGTTGTAATACTTGATAAGACAGCTTGTTCTTC	TTTAACATGTCTTTTACTTTTGGTATCGGGATGGTCACAACATTTCGTGTCTGCCTATAGTGAGTC
PfMSP1_L614L	MAL9	exonic	PFI1475w	1203641	Y	Y	N	Y	0.938547					TRTCAKATACTTCTAAGGAASCATTTGCTGAATGTGTTAGTCCTTTAAAATTTTTTTCTM[A/G]AATTTTGTTTTCACTACTCTTTATTTCTTCTGTTAATTTTTTTATATCAGCTTCGAGGCC	ACTTCGTCAGTAACGGACAAGAAATAAAGAGTAGTGAAAACAAAATTT	GAGTCGAGGTCATATCGTAAGAAATAAAGAGTAGTGAAAACAAAATTC	AGAAAAAAATTTTAAAGGACTAACAGAAATGCGGCCCCTAGACTCGTGTCTGCCTATAGTGAGTC
PfMSP1_Q280K	MAL9	exonic	PFI1475w	1202639	Y	N	N	Y	1					AATAAAAMAACCATAGMAAATATAAATGAATTAATTGAAGGAAGTAAGAAAACAATTGAT[A/C]AAAATAAGAATGCAGATAATGAAGAAGRGAAAAAAAAATTATACCAAGCTCAATATRATC	ACTTCGTCAGTAACGGACGAATTGAAGGAAGTAAGAAAACAATTGATA	GAGTCGAGGTCATATCGTGAATTGAAGGAAGTAAGAAAACAATTGATC	AAATAAGAATGCAGATAATGAAGATCTCAGTGGCCGACTTCCATGAGTCTGCCTATAGTGAGTC
PfMSP1_R1263S	MAL9	exonic	PFI1475w	1205590	Y	Y	N	Y	0.994413					TAAAGAGCCTGAAGTTGGTATTTGTGTTTCTTCTTTKGTGGATCCTGAACTACCACTTAC[A/C]CTTACAGATAATGGAGATGGAGTTACATCTGGTTGAGGTGGAGTTACAACTGTTGYAACT	ACTTCGTCAGTAACGGACGATGTAACTCCATCTCCATTATCTGTAAGT	GAGTCGAGGTCATATCGTGATGTAACTCCATCTCCATTATCTGTAAGG	TAAGTGGTAGTTCAGGATCCACTGGTGTGCAATCACGAGTATCTTGGTCTGCCTATAGTGAGTC
PfMSP1_T1667K	MAL9	exonic	PFI1475w	1206801	Y	Y	Y	Y	0.178771					GTGTTGAAAATCCAAATCCTACTTGTAACGAAAATAATGGTGGATGTGATGCAGATGCCA[A/C]ATGTACCGAAGAAGATTCAGGTARCARCRGAAAGAAAATCACATGTGAATGTACTAAACC	ACTTCGTCAGTAACGGACGTGGATGTGATGCAGATGCCAA	GAGTCGAGGTCATATCGTGTGGATGTGATGCAGATGCCAC	TGTACCGAAGAAGATTCAGGTATACACGTTGCCCTTAGGTATCCGGTCTGCCTATAGTGAGTC
PfMSP1_Y1559N	MAL9	exonic	PFI1475w	1206476	Y	N	N	Y	0.653631					TGCCAAGCATATCTTTTTTCGTATCATCATTTATCAATTTTTTAATTGCTTCGAAGTCGT[A/T]AKKGTTTTTAAAAAGATCTATTTTGTCWTSAATTGYTTTTAAATCACTAAGTTTAGTTAT	ACTTCGTCAGTAACGGACGCAATTTTTTAATTGCTTCGAAGTCGTA	GAGTCGAGGTCATATCGTGCAATTTTTTAATTGCTTCGAAGTCGTT	GTTTTTAAAAAGATCTATTTTGTCCGGGCAACTTAGTACGTTCTCTGGTCTGCCTATAGTGAGTC
PfTRAP_H488Y	MAL13	exonic	PF13_0201	1465356	Y	Y	N	N						TATCTGATCCTSCTTTTTTTTTATTATTATCTGGCTTTTCATGTTCTTCCCTTTCAGGAT[A/G]TTTTGGAGTATYGTTATRTTTTCTATTGTATGATCTATTTTCATTATTTCTACCATGTGG	ACTTCGTCAGTAACGGACGTTTTCATGTTCTTCCCTTTCAGGATA	GAGTCGAGGTCATATCGTGTTTTCATGTTCTTCCCTTTCAGGATG	TTTTCTATTGTATGATCTATTTTCAGTAACTTGGCTCCGACCTAACGGTCTGCCTATAGTGAGTC
PfTRAP_L277I	MAL13	exonic	PF13_0201	1465989	Y	N	Y	Y	0.318436					STGGAACATCTAATGGTTCCCRTTTTGGARGACATCTTTCTTCTTCACATTGTTCTTGTA[A/T]TTCACTTGTACATCCTTCGTGTAAGATTTCTCTTTTTCTTGACCTGGTACCTTTACCACA	ACTTCGTCAGTAACGGACTCTTACACGAAGGATGTACAAGTGAAT	GAGTCGAGGTCATATCGTTCTTACACGAAGGATGTACAAGTGAAA	ACAAGAACAATGTGAAGAAGAAAGCAGCCGGTTGAGTATCCTAACGTCTGCCTATAGTGAGTC
